# Supplementary material for: Questioning the proverb ‘more haste, less speed’: classic versus metabarcoding approaches for the diet study of a remote island endemic gecko
Source: PeerJ. 2020 Jan 2;8:e8084. doi: 10.7717/peerj.8084 (PMC6942681; doi:10.7717/peerj.8084)
Supplement: Table S4 — Taxonomic identifications, bibliographic citations, and availability of sequences on GenBank (at species and genus level) are detailed. Information about if this study provided new sequences of Selvagens taxa is also given. [file peerj-08-8084-s004.xlsx]

## Sheet: Selvagens terrestial taxa
Taxonomic ID											Bibliographic Citation		Sequence availability on GenBank				New
Kingdom	Phylum	Class	Order	Family	Genus	Specific Epithet	Infraspecific Epithet	Scientific Name	Taxon Rank				Species	Target gene - species	Genus		sequence
Animalia	Arthropoda	Insecta	Lepidoptera	Tortricidae	Acroclita	subsequana		Acroclita subsequana (Herrich-SchÃ¤ffer, 1851)	species		Borges PAV, Aguiar AMF, Boieiro M, Carles-TolrÃ¡ M, Serrano ARM (coordination). 2008. The arthropods (Arthropoda) of the Madeira and Selvagens archipelagos. In: Borges PAV, Abreu C, et al. (eds.). A list of the terrestrial fungi, flora and fauna of Madeira and Selvagens archipelagos. pp.271-356, DirecÃ§Ã£o Regional do Ambiente da Madeira and Universidade dos AÃ§ores, Funchal and Angra do HeroÃ­smo		Yes	No	No
Animalia	Arthropoda	Insecta	Lepidoptera	Pterophoridae	Agdistis	bifurcatus		Agdistis bifurcatus Agenjo, 1952	species		Borges PAV, Aguiar AMF, Boieiro M, Carles-TolrÃ¡ M, Serrano ARM (coordination). 2008. The arthropods (Arthropoda) of the Madeira and Selvagens archipelagos. In: Borges PAV, Abreu C, et al. (eds.). A list of the terrestrial fungi, flora and fauna of Madeira and Selvagens archipelagos. pp.271-356, DirecÃ§Ã£o Regional do Ambiente da Madeira and Universidade dos AÃ§ores, Funchal and Angra do HeroÃ­smo		No	No	No
Animalia	Arthropoda	Insecta	Lepidoptera	Pterophoridae	Agdistis	salsolae		Agdistis salsolae Walsingham, 1908	species		Borges PAV, Aguiar AMF, Boieiro M, Carles-TolrÃ¡ M, Serrano ARM (coordination). 2008. The arthropods (Arthropoda) of the Madeira and Selvagens archipelagos. In: Borges PAV, Abreu C, et al. (eds.). A list of the terrestrial fungi, flora and fauna of Madeira and Selvagens archipelagos. pp.271-356, DirecÃ§Ã£o Regional do Ambiente da Madeira and Universidade dos AÃ§ores, Funchal and Angra do HeroÃ­smo		No	No	No
Animalia	Arthropoda	Insecta	Coleoptera	Oedemeridae	Alloxantha	fulva		Alloxantha fulva (Wollaston, 1854)	species		Borges PAV, Aguiar AMF, Boieiro M, Carles-TolrÃ¡ M, Serrano ARM (coordination). 2008. The arthropods (Arthropoda) of the Madeira and Selvagens archipelagos. In: Borges PAV, Abreu C, et al. (eds.). A list of the terrestrial fungi, flora and fauna of Madeira and Selvagens archipelagos. pp.271-356, DirecÃ§Ã£o Regional do Ambiente da Madeira and Universidade dos AÃ§ores, Funchal and Angra do HeroÃ­smo		No	No	No
Animalia	Arthropoda	Insecta	Coleoptera	Curculionidae	Amaurorhinus	clermonti	salvagis	Amaurorhinus clermonti salvagis Folwaczny, 1972	subspecies		Borges PAV, Aguiar AMF, Boieiro M, Carles-TolrÃ¡ M, Serrano ARM (coordination). 2008. The arthropods (Arthropoda) of the Madeira and Selvagens archipelagos. In: Borges PAV, Abreu C, et al. (eds.). A list of the terrestrial fungi, flora and fauna of Madeira and Selvagens archipelagos. pp.271-356, DirecÃ§Ã£o Regional do Ambiente da Madeira and Universidade dos AÃ§ores, Funchal and Angra do HeroÃ­smo		Yes	No	No
Animalia	Arthropoda	Insecta	Lepidoptera	Pyralidae	Ancylosis	roscidella		Ancylosis roscidella (Eversmann, 1844)	species		Borges PAV, Aguiar AMF, Boieiro M, Carles-TolrÃ¡ M, Serrano ARM (coordination). 2008. The arthropods (Arthropoda) of the Madeira and Selvagens archipelagos. In: Borges PAV, Abreu C, et al. (eds.). A list of the terrestrial fungi, flora and fauna of Madeira and Selvagens archipelagos. pp.271-356, DirecÃ§Ã£o Regional do Ambiente da Madeira and Universidade dos AÃ§ores, Funchal and Angra do HeroÃ­smo		No	No	No
Animalia	Arthropoda	Insecta	Hemiptera	Cicadellidae	Austroagallia	caboverdensis		Austroagallia caboverdensis (Lindberg, 1958)	species		Borges PAV, Aguiar AMF, Boieiro M, Carles-TolrÃ¡ M, Serrano ARM (coordination). 2008. The arthropods (Arthropoda) of the Madeira and Selvagens archipelagos. In: Borges PAV, Abreu C, et al. (eds.). A list of the terrestrial fungi, flora and fauna of Madeira and Selvagens archipelagos. pp.271-356, DirecÃ§Ã£o Regional do Ambiente da Madeira and Universidade dos AÃ§ores, Funchal and Angra do HeroÃ­smo		Yes	No	No
Animalia	Arthropoda	Insecta	Lepidoptera	Noctuidae	Autographa	gamma		Autographa gamma (Linnaeus, 1758)	species		Borges PAV, Aguiar AMF, Boieiro M, Carles-TolrÃ¡ M, Serrano ARM (coordination). 2008. The arthropods (Arthropoda) of the Madeira and Selvagens archipelagos. In: Borges PAV, Abreu C, et al. (eds.). A list of the terrestrial fungi, flora and fauna of Madeira and Selvagens archipelagos. pp.271-356, DirecÃ§Ã£o Regional do Ambiente da Madeira and Universidade dos AÃ§ores, Funchal and Angra do HeroÃ­smo		Yes	No	No
Animalia	Arthropoda	Insecta	Hemiptera	Cicadellidae	Brachypterona	vieirai		Brachypterona vieirai Quartau, 1981	species		Borges PAV, Aguiar AMF, Boieiro M, Carles-TolrÃ¡ M, Serrano ARM (coordination). 2008. The arthropods (Arthropoda) of the Madeira and Selvagens archipelagos. In: Borges PAV, Abreu C, et al. (eds.). A list of the terrestrial fungi, flora and fauna of Madeira and Selvagens archipelagos. pp.271-356, DirecÃ§Ã£o Regional do Ambiente da Madeira and Universidade dos AÃ§ores, Funchal and Angra do HeroÃ­smo		No	No	No
Animalia	Arthropoda	Insecta	Coleoptera	Kateretidae	Brachypterus	labiatus		Brachypterus labiatus Erichson, 1843	species		Borges PAV, Aguiar AMF, Boieiro M, Carles-TolrÃ¡ M, Serrano ARM (coordination). 2008. The arthropods (Arthropoda) of the Madeira and Selvagens archipelagos. In: Borges PAV, Abreu C, et al. (eds.). A list of the terrestrial fungi, flora and fauna of Madeira and Selvagens archipelagos. pp.271-356, DirecÃ§Ã£o Regional do Ambiente da Madeira and Universidade dos AÃ§ores, Funchal and Angra do HeroÃ­smo		No	No	No
Animalia	Arthropoda	Arachnida	Opiliones	Phalangiidae	Bunochelis	spinifera		Bunochelis spinifera (Simon, 1878)	species		Borges PAV, Aguiar AMF, Boieiro M, Carles-TolrÃ¡ M, Serrano ARM (coordination). 2008. The arthropods (Arthropoda) of the Madeira and Selvagens archipelagos. In: Borges PAV, Abreu C, et al. (eds.). A list of the terrestrial fungi, flora and fauna of Madeira and Selvagens archipelagos. pp.271-356, DirecÃ§Ã£o Regional do Ambiente da Madeira and Universidade dos AÃ§ores, Funchal and Angra do HeroÃ­smo		Yes	No	No
Animalia	Arthropoda	Insecta	Hemiptera	Cydnidae	Byrsinus	flavicornis		Byrsinus flavicornis (Fabricius, 1794)	species		Borges PAV, Aguiar AMF, Boieiro M, Carles-TolrÃ¡ M, Serrano ARM (coordination). 2008. The arthropods (Arthropoda) of the Madeira and Selvagens archipelagos. In: Borges PAV, Abreu C, et al. (eds.). A list of the terrestrial fungi, flora and fauna of Madeira and Selvagens archipelagos. pp.271-356, DirecÃ§Ã£o Regional do Ambiente da Madeira and Universidade dos AÃ§ores, Funchal and Angra do HeroÃ­smo		No	No	No
Animalia	Arthropoda	Insecta	Hemiptera	Cydnidae	Byrsinus	pilosulus		Byrsinus pilosulus (Klug, 1845)	species		Borges PAV, Aguiar AMF, Boieiro M, Carles-TolrÃ¡ M, Serrano ARM (coordination). 2008. The arthropods (Arthropoda) of the Madeira and Selvagens archipelagos. In: Borges PAV, Abreu C, et al. (eds.). A list of the terrestrial fungi, flora and fauna of Madeira and Selvagens archipelagos. pp.271-356, DirecÃ§Ã£o Regional do Ambiente da Madeira and Universidade dos AÃ§ores, Funchal and Angra do HeroÃ­smo		No	No	No
Animalia	Arthropoda	Arachnida	Pseudoscorpiones	Cheliferidae	Canarichelifer	teneriffae		Canarichelifer teneriffae Beier, 1965	species		Borges PAV, Aguiar AMF, Boieiro M, Carles-TolrÃ¡ M, Serrano ARM (coordination). 2008. The arthropods (Arthropoda) of the Madeira and Selvagens archipelagos. In: Borges PAV, Abreu C, et al. (eds.). A list of the terrestrial fungi, flora and fauna of Madeira and Selvagens archipelagos. pp.271-356, DirecÃ§Ã£o Regional do Ambiente da Madeira and Universidade dos AÃ§ores, Funchal and Angra do HeroÃ­smo		No	No	No
Animalia	Arthropoda	Insecta	Lepidoptera	Noctuidae	Cardepia	deserticola	antinea	Cardepia deserticola antinea Rungs, 1972	subspecies		Borges PAV, Aguiar AMF, Boieiro M, Carles-TolrÃ¡ M, Serrano ARM (coordination). 2008. The arthropods (Arthropoda) of the Madeira and Selvagens archipelagos. In: Borges PAV, Abreu C, et al. (eds.). A list of the terrestrial fungi, flora and fauna of Madeira and Selvagens archipelagos. pp.271-356, DirecÃ§Ã£o Regional do Ambiente da Madeira and Universidade dos AÃ§ores, Funchal and Angra do HeroÃ­smo		No	No	No
Animalia	Arthropoda	Insecta	Coleoptera	Elateridae	Cardiophorus	oromii		Cardiophorus oromii Cobos, 1978	species		Borges PAV, Aguiar AMF, Boieiro M, Carles-TolrÃ¡ M, Serrano ARM (coordination). 2008. The arthropods (Arthropoda) of the Madeira and Selvagens archipelagos. In: Borges PAV, Abreu C, et al. (eds.). A list of the terrestrial fungi, flora and fauna of Madeira and Selvagens archipelagos. pp.271-356, DirecÃ§Ã£o Regional do Ambiente da Madeira and Universidade dos AÃ§ores, Funchal and Angra do HeroÃ­smo		No	No	No
Animalia	Arthropoda	Insecta	Hymenoptera	Braconidae	Chremylus	elaphus		Chremylus elaphus (Haliday, 1833)	species		Borges PAV, Aguiar AMF, Boieiro M, Carles-TolrÃ¡ M, Serrano ARM (coordination). 2008. The arthropods (Arthropoda) of the Madeira and Selvagens archipelagos. In: Borges PAV, Abreu C, et al. (eds.). A list of the terrestrial fungi, flora and fauna of Madeira and Selvagens archipelagos. pp.271-356, DirecÃ§Ã£o Regional do Ambiente da Madeira and Universidade dos AÃ§ores, Funchal and Angra do HeroÃ­smo		No	No	No
Animalia	Arthropoda	Insecta	Hemiptera	Cicadellidae	Circulifer	opacipennis		Circulifer opacipennis (Lethierry, 1876)	species		Borges PAV, Aguiar AMF, Boieiro M, Carles-TolrÃ¡ M, Serrano ARM (coordination). 2008. The arthropods (Arthropoda) of the Madeira and Selvagens archipelagos. In: Borges PAV, Abreu C, et al. (eds.). A list of the terrestrial fungi, flora and fauna of Madeira and Selvagens archipelagos. pp.271-356, DirecÃ§Ã£o Regional do Ambiente da Madeira and Universidade dos AÃ§ores, Funchal and Angra do HeroÃ­smo		No	No	No
Animalia	Arthropoda	Insecta	Coleoptera	Anobiidae	Clada	oromii		Clada oromii EspaÃ±ol, 1978	species		Borges PAV, Aguiar AMF, Boieiro M, Carles-TolrÃ¡ M, Serrano ARM (coordination). 2008. The arthropods (Arthropoda) of the Madeira and Selvagens archipelagos. In: Borges PAV, Abreu C, et al. (eds.). A list of the terrestrial fungi, flora and fauna of Madeira and Selvagens archipelagos. pp.271-356, DirecÃ§Ã£o Regional do Ambiente da Madeira and Universidade dos AÃ§ores, Funchal and Angra do HeroÃ­smo		No	No	No
Animalia	Arthropoda	Insecta	Coleoptera	Curculionidae	Coelositona	puberulus		Coelositona puberulus (Reitter, 1903)	species		Borges PAV, Aguiar AMF, Boieiro M, Carles-TolrÃ¡ M, Serrano ARM (coordination). 2008. The arthropods (Arthropoda) of the Madeira and Selvagens archipelagos. In: Borges PAV, Abreu C, et al. (eds.). A list of the terrestrial fungi, flora and fauna of Madeira and Selvagens archipelagos. pp.271-356, DirecÃ§Ã£o Regional do Ambiente da Madeira and Universidade dos AÃ§ores, Funchal and Angra do HeroÃ­smo		No	No	No
Animalia	Arthropoda	Insecta	Coleoptera	Curculionidae	Conorhynchus	conicirostris		Conorhynchus conicirostris (Olivier, 1807)	species		Borges PAV, Aguiar AMF, Boieiro M, Carles-TolrÃ¡ M, Serrano ARM (coordination). 2008. The arthropods (Arthropoda) of the Madeira and Selvagens archipelagos. In: Borges PAV, Abreu C, et al. (eds.). A list of the terrestrial fungi, flora and fauna of Madeira and Selvagens archipelagos. pp.271-356, DirecÃ§Ã£o Regional do Ambiente da Madeira and Universidade dos AÃ§ores, Funchal and Angra do HeroÃ­smo		No	No	No
Animalia	Arthropoda	Insecta	Coleoptera	Anthicidae	Cordicollis	litoralis		Cordicollis litoralis (Wollaston, 1854)	species		Borges PAV, Aguiar AMF, Boieiro M, Carles-TolrÃ¡ M, Serrano ARM (coordination). 2008. The arthropods (Arthropoda) of the Madeira and Selvagens archipelagos. In: Borges PAV, Abreu C, et al. (eds.). A list of the terrestrial fungi, flora and fauna of Madeira and Selvagens archipelagos. pp.271-356, DirecÃ§Ã£o Regional do Ambiente da Madeira and Universidade dos AÃ§ores, Funchal and Angra do HeroÃ­smo		No	No	No
Animalia	Arthropoda	Insecta	Lepidoptera	Noctuidae	Cryphia	simonyi		Cryphia simonyi (Rogenhofer, 1889)	species		Borges PAV, Aguiar AMF, Boieiro M, Carles-TolrÃ¡ M, Serrano ARM (coordination). 2008. The arthropods (Arthropoda) of the Madeira and Selvagens archipelagos. In: Borges PAV, Abreu C, et al. (eds.). A list of the terrestrial fungi, flora and fauna of Madeira and Selvagens archipelagos. pp.271-356, DirecÃ§Ã£o Regional do Ambiente da Madeira and Universidade dos AÃ§ores, Funchal and Angra do HeroÃ­smo		No	No	No
Animalia	Arthropoda	Insecta	Zygentoma	Lepismatidae	Ctenolepisma	lineata		Ctenolepisma lineata (Fabricius, 1775)	species		Borges PAV, Aguiar AMF, Boieiro M, Carles-TolrÃ¡ M, Serrano ARM (coordination). 2008. The arthropods (Arthropoda) of the Madeira and Selvagens archipelagos. In: Borges PAV, Abreu C, et al. (eds.). A list of the terrestrial fungi, flora and fauna of Madeira and Selvagens archipelagos. pp.271-356, DirecÃ§Ã£o Regional do Ambiente da Madeira and Universidade dos AÃ§ores, Funchal and Angra do HeroÃ­smo		Yes	No	No
Animalia	Arthropoda	Insecta	Zygentoma	Lepismatidae	Ctenolepisma	longicaudata		Ctenolepisma longicaudata Escherich, 1905	species		Borges PAV, Aguiar AMF, Boieiro M, Carles-TolrÃ¡ M, Serrano ARM (coordination). 2008. The arthropods (Arthropoda) of the Madeira and Selvagens archipelagos. In: Borges PAV, Abreu C, et al. (eds.). A list of the terrestrial fungi, flora and fauna of Madeira and Selvagens archipelagos. pp.271-356, DirecÃ§Ã£o Regional do Ambiente da Madeira and Universidade dos AÃ§ores, Funchal and Angra do HeroÃ­smo		Yes	No	No
Animalia	Arthropoda	Insecta	Diptera	Culicidae	Culiseta	longiareolata		Culiseta longiareolata (Marquart, 1838)	species		Borges PAV, Aguiar AMF, Boieiro M, Carles-TolrÃ¡ M, Serrano ARM (coordination). 2008. The arthropods (Arthropoda) of the Madeira and Selvagens archipelagos. In: Borges PAV, Abreu C, et al. (eds.). A list of the terrestrial fungi, flora and fauna of Madeira and Selvagens archipelagos. pp.271-356, DirecÃ§Ã£o Regional do Ambiente da Madeira and Universidade dos AÃ§ores, Funchal and Angra do HeroÃ­smo		Yes	No	No
Animalia	Arthropoda	Insecta	Coleoptera	Carabidae	Cymindis	paivana		Cymindis paivana (Wollaston, 1860)	species		Borges PAV, Aguiar AMF, Boieiro M, Carles-TolrÃ¡ M, Serrano ARM (coordination). 2008. The arthropods (Arthropoda) of the Madeira and Selvagens archipelagos. In: Borges PAV, Abreu C, et al. (eds.). A list of the terrestrial fungi, flora and fauna of Madeira and Selvagens archipelagos. pp.271-356, DirecÃ§Ã£o Regional do Ambiente da Madeira and Universidade dos AÃ§ores, Funchal and Angra do HeroÃ­smo		No	No	No
Animalia	Arthropoda	Insecta	Coleoptera	Carabidae	Cymindis	suturalis	pseudosuturalis	Cymindis suturalis pseudosuturalis Bedel, 1906	subspecies		Borges PAV, Aguiar AMF, Boieiro M, Carles-TolrÃ¡ M, Serrano ARM (coordination). 2008. The arthropods (Arthropoda) of the Madeira and Selvagens archipelagos. In: Borges PAV, Abreu C, et al. (eds.). A list of the terrestrial fungi, flora and fauna of Madeira and Selvagens archipelagos. pp.271-356, DirecÃ§Ã£o Regional do Ambiente da Madeira and Universidade dos AÃ§ores, Funchal and Angra do HeroÃ­smo		No	No	No
Animalia	Arthropoda	Insecta	Hemiptera	Flatidae	Cyphopterum	quartaui		Cyphopterum quartaui Linnavuori, 1974	species		Borges PAV, Aguiar AMF, Boieiro M, Carles-TolrÃ¡ M, Serrano ARM (coordination). 2008. The arthropods (Arthropoda) of the Madeira and Selvagens archipelagos. In: Borges PAV, Abreu C, et al. (eds.). A list of the terrestrial fungi, flora and fauna of Madeira and Selvagens archipelagos. pp.271-356, DirecÃ§Ã£o Regional do Ambiente da Madeira and Universidade dos AÃ§ores, Funchal and Angra do HeroÃ­smo		No	No	No
Animalia	Arthropoda	Insecta	Hemiptera	Flatidae	Cyphopterum	salvagensis		Cyphopterum salvagensis Lindberg, 1959	species		Borges PAV, Aguiar AMF, Boieiro M, Carles-TolrÃ¡ M, Serrano ARM (coordination). 2008. The arthropods (Arthropoda) of the Madeira and Selvagens archipelagos. In: Borges PAV, Abreu C, et al. (eds.). A list of the terrestrial fungi, flora and fauna of Madeira and Selvagens archipelagos. pp.271-356, DirecÃ§Ã£o Regional do Ambiente da Madeira and Universidade dos AÃ§ores, Funchal and Angra do HeroÃ­smo		No	No	No
Animalia	Arthropoda	Insecta	Coleoptera	Cerambycidae	Deucalion	oceanicum		Deucalion oceanicum Wollaston, 1854	species		Borges PAV, Aguiar AMF, Boieiro M, Carles-TolrÃ¡ M, Serrano ARM (coordination). 2008. The arthropods (Arthropoda) of the Madeira and Selvagens archipelagos. In: Borges PAV, Abreu C, et al. (eds.). A list of the terrestrial fungi, flora and fauna of Madeira and Selvagens archipelagos. pp.271-356, DirecÃ§Ã£o Regional do Ambiente da Madeira and Universidade dos AÃ§ores, Funchal and Angra do HeroÃ­smo		No	No	No
Animalia	Arthropoda	Arachnida	Pseudoscorpiones	Atemnidae	Diplotemnus	pieperi		Diplotemnus pieperi Helversen, 1965	species		Borges PAV, Aguiar AMF, Boieiro M, Carles-TolrÃ¡ M, Serrano ARM (coordination). 2008. The arthropods (Arthropoda) of the Madeira and Selvagens archipelagos. In: Borges PAV, Abreu C, et al. (eds.). A list of the terrestrial fungi, flora and fauna of Madeira and Selvagens archipelagos. pp.271-356, DirecÃ§Ã£o Regional do Ambiente da Madeira and Universidade dos AÃ§ores, Funchal and Angra do HeroÃ­smo		No	No	No
Animalia	Arthropoda	Arachnida	Oribatida	Hemileiidae	Dometorina	plantivaga	insularis	Dometorina plantivaga insularis TravÃ©, 1969	subspecies		Borges PAV, Aguiar AMF, Boieiro M, Carles-TolrÃ¡ M, Serrano ARM (coordination). 2008. The arthropods (Arthropoda) of the Madeira and Selvagens archipelagos. In: Borges PAV, Abreu C, et al. (eds.). A list of the terrestrial fungi, flora and fauna of Madeira and Selvagens archipelagos. pp.271-356, DirecÃ§Ã£o Regional do Ambiente da Madeira and Universidade dos AÃ§ores, Funchal and Angra do HeroÃ­smo		No	No	No
Animalia	Arthropoda	Insecta	Dermaptera	Anisolabididae	Euborelia	annulipes		Euborelia annulipes (Lucas, 1847)	species		Borges PAV, Aguiar AMF, Boieiro M, Carles-TolrÃ¡ M, Serrano ARM (coordination). 2008. The arthropods (Arthropoda) of the Madeira and Selvagens archipelagos. In: Borges PAV, Abreu C, et al. (eds.). A list of the terrestrial fungi, flora and fauna of Madeira and Selvagens archipelagos. pp.271-356, DirecÃ§Ã£o Regional do Ambiente da Madeira and Universidade dos AÃ§ores, Funchal and Angra do HeroÃ­smo		No	No	No
Animalia	Arthropoda	Insecta	Lepidoptera	Noctuidae	Euxoa	canariensis		Euxoa canariensis Rebel, 1902	species		Borges PAV, Aguiar AMF, Boieiro M, Carles-TolrÃ¡ M, Serrano ARM (coordination). 2008. The arthropods (Arthropoda) of the Madeira and Selvagens archipelagos. In: Borges PAV, Abreu C, et al. (eds.). A list of the terrestrial fungi, flora and fauna of Madeira and Selvagens archipelagos. pp.271-356, DirecÃ§Ã£o Regional do Ambiente da Madeira and Universidade dos AÃ§ores, Funchal and Angra do HeroÃ­smo		No	No	No
Animalia	Arthropoda	Arachnida	Pseudoscorpiones	Garypidae	Garypus	beauvoisii		Garypus beauvoisii (Audoin, 1826)	species		Borges PAV, Aguiar AMF, Boieiro M, Carles-TolrÃ¡ M, Serrano ARM (coordination). 2008. The arthropods (Arthropoda) of the Madeira and Selvagens archipelagos. In: Borges PAV, Abreu C, et al. (eds.). A list of the terrestrial fungi, flora and fauna of Madeira and Selvagens archipelagos. pp.271-356, DirecÃ§Ã£o Regional do Ambiente da Madeira and Universidade dos AÃ§ores, Funchal and Angra do HeroÃ­smo		No	No	No
Animalia	Arthropoda	Arachnida	Pseudoscorpiones	Garypidae	Garypus	saxicola	salvagensis	Garypus saxicola salvagensis Helversen, 1965	subspecies		Borges PAV, Aguiar AMF, Boieiro M, Carles-TolrÃ¡ M, Serrano ARM (coordination). 2008. The arthropods (Arthropoda) of the Madeira and Selvagens archipelagos. In: Borges PAV, Abreu C, et al. (eds.). A list of the terrestrial fungi, flora and fauna of Madeira and Selvagens archipelagos. pp.271-356, DirecÃ§Ã£o Regional do Ambiente da Madeira and Universidade dos AÃ§ores, Funchal and Angra do HeroÃ­smo		No	No	No
Animalia	Arthropoda	Insecta	Diptera	Limoniidae	Geranomyia	atlantica	annulirostris	Geranomyia atlantica annulirostris Pierre, 1922	subspecies		Borges PAV, Aguiar AMF, Boieiro M, Carles-TolrÃ¡ M, Serrano ARM (coordination). 2008. The arthropods (Arthropoda) of the Madeira and Selvagens archipelagos. In: Borges PAV, Abreu C, et al. (eds.). A list of the terrestrial fungi, flora and fauna of Madeira and Selvagens archipelagos. pp.271-356, DirecÃ§Ã£o Regional do Ambiente da Madeira and Universidade dos AÃ§ores, Funchal and Angra do HeroÃ­smo		No	No	No
Animalia	Arthropoda	Insecta	Phthiraptera	Philopteridae	Halipeurus	abnormis		Halipeurus abnormis (Piaget, 1885)	species		Borges PAV, Aguiar AMF, Boieiro M, Carles-TolrÃ¡ M, Serrano ARM (coordination). 2008. The arthropods (Arthropoda) of the Madeira and Selvagens archipelagos. In: Borges PAV, Abreu C, et al. (eds.). A list of the terrestrial fungi, flora and fauna of Madeira and Selvagens archipelagos. pp.271-356, DirecÃ§Ã£o Regional do Ambiente da Madeira and Universidade dos AÃ§ores, Funchal and Angra do HeroÃ­smo		Yes	No	No
Animalia	Arthropoda	Insecta	Phthiraptera	Philopteridae	Halipeurus	pelagicus		Halipeurus pelagicus (Denny, 1842)	species		Borges PAV, Aguiar AMF, Boieiro M, Carles-TolrÃ¡ M, Serrano ARM (coordination). 2008. The arthropods (Arthropoda) of the Madeira and Selvagens archipelagos. In: Borges PAV, Abreu C, et al. (eds.). A list of the terrestrial fungi, flora and fauna of Madeira and Selvagens archipelagos. pp.271-356, DirecÃ§Ã£o Regional do Ambiente da Madeira and Universidade dos AÃ§ores, Funchal and Angra do HeroÃ­smo		Yes	No	No
Animalia	Arthropoda	Arachnida	Araneae	Gnaphosidae	Haplodrassus	dalmatensis		Haplodrassus dalmatensis (L. Koch, 1866)	species		Borges PAV, Aguiar AMF, Boieiro M, Carles-TolrÃ¡ M, Serrano ARM (coordination). 2008. The arthropods (Arthropoda) of the Madeira and Selvagens archipelagos. In: Borges PAV, Abreu C, et al. (eds.). A list of the terrestrial fungi, flora and fauna of Madeira and Selvagens archipelagos. pp.271-356, DirecÃ§Ã£o Regional do Ambiente da Madeira and Universidade dos AÃ§ores, Funchal and Angra do HeroÃ­smo		Yes	No	No
Animalia	Arthropoda	Insecta	Coleoptera	Tenebrionidae	Hegeter	latebricola		Hegeter latebricola Wollaston, 1854	species		Borges PAV, Aguiar AMF, Boieiro M, Carles-TolrÃ¡ M, Serrano ARM (coordination). 2008. The arthropods (Arthropoda) of the Madeira and Selvagens archipelagos. In: Borges PAV, Abreu C, et al. (eds.). A list of the terrestrial fungi, flora and fauna of Madeira and Selvagens archipelagos. pp.271-356, DirecÃ§Ã£o Regional do Ambiente da Madeira and Universidade dos AÃ§ores, Funchal and Angra do HeroÃ­smo		No	No	No		Yes
Animalia	Arthropoda	Insecta	Coleoptera	Tenebrionidae	Hegeter	tristis		Hegeter tristis (Fabricius, 1792)	species		Borges PAV, Aguiar AMF, Boieiro M, Carles-TolrÃ¡ M, Serrano ARM (coordination). 2008. The arthropods (Arthropoda) of the Madeira and Selvagens archipelagos. In: Borges PAV, Abreu C, et al. (eds.). A list of the terrestrial fungi, flora and fauna of Madeira and Selvagens archipelagos. pp.271-356, DirecÃ§Ã£o Regional do Ambiente da Madeira and Universidade dos AÃ§ores, Funchal and Angra do HeroÃ­smo		No	No	No
Animalia	Arthropoda	Insecta	Lepidoptera	Noctuidae	Heliothis	peltigera		Heliothis peltigera (Denis & Schiffermuller, 1775)	species		Borges PAV, Aguiar AMF, Boieiro M, Carles-TolrÃ¡ M, Serrano ARM (coordination). 2008. The arthropods (Arthropoda) of the Madeira and Selvagens archipelagos. In: Borges PAV, Abreu C, et al. (eds.). A list of the terrestrial fungi, flora and fauna of Madeira and Selvagens archipelagos. pp.271-356, DirecÃ§Ã£o Regional do Ambiente da Madeira and Universidade dos AÃ§ores, Funchal and Angra do HeroÃ­smo		Yes	No	No
Animalia	Arthropoda	Insecta	Lepidoptera	Sphingidae	Hyles	livornica		Hyles livornica (Esper, 1779)	species		Borges PAV, Aguiar AMF, Boieiro M, Carles-TolrÃ¡ M, Serrano ARM (coordination). 2008. The arthropods (Arthropoda) of the Madeira and Selvagens archipelagos. In: Borges PAV, Abreu C, et al. (eds.). A list of the terrestrial fungi, flora and fauna of Madeira and Selvagens archipelagos. pp.271-356, DirecÃ§Ã£o Regional do Ambiente da Madeira and Universidade dos AÃ§ores, Funchal and Angra do HeroÃ­smo		Yes	No	No
Animalia	Arthropoda	Insecta	Lepidoptera	Sphingidae	Hyles	tithymali		Hyles tithymali (Boisduval, 1834)	species		Borges PAV, Aguiar AMF, Boieiro M, Carles-TolrÃ¡ M, Serrano ARM (coordination). 2008. The arthropods (Arthropoda) of the Madeira and Selvagens archipelagos. In: Borges PAV, Abreu C, et al. (eds.). A list of the terrestrial fungi, flora and fauna of Madeira and Selvagens archipelagos. pp.271-356, DirecÃ§Ã£o Regional do Ambiente da Madeira and Universidade dos AÃ§ores, Funchal and Angra do HeroÃ­smo		Yes	No	No
Animalia	Arthropoda	Insecta	Coleoptera	Malachiidae	Ifnidius	atlanticus		Ifnidius atlanticus Evers, 1981	species		Borges PAV, Aguiar AMF, Boieiro M, Carles-TolrÃ¡ M, Serrano ARM (coordination). 2008. The arthropods (Arthropoda) of the Madeira and Selvagens archipelagos. In: Borges PAV, Abreu C, et al. (eds.). A list of the terrestrial fungi, flora and fauna of Madeira and Selvagens archipelagos. pp.271-356, DirecÃ§Ã£o Regional do Ambiente da Madeira and Universidade dos AÃ§ores, Funchal and Angra do HeroÃ­smo		No	No	No
Animalia	Arthropoda	Insecta	Coleoptera	Trogossitidae	Leipaspis	caulicola	oceanica	Leipaspis caulicola oceanica Wollaston, 1865	subspecies		Borges PAV, Aguiar AMF, Boieiro M, Carles-TolrÃ¡ M, Serrano ARM (coordination). 2008. The arthropods (Arthropoda) of the Madeira and Selvagens archipelagos. In: Borges PAV, Abreu C, et al. (eds.). A list of the terrestrial fungi, flora and fauna of Madeira and Selvagens archipelagos. pp.271-356, DirecÃ§Ã£o Regional do Ambiente da Madeira and Universidade dos AÃ§ores, Funchal and Angra do HeroÃ­smo		No	No	No
Animalia	Arthropoda	Insecta	Coleoptera	Curculionidae	Leipommata	oromiana		Leipommata oromiana Osella, 1978	species		Borges PAV, Aguiar AMF, Boieiro M, Carles-TolrÃ¡ M, Serrano ARM (coordination). 2008. The arthropods (Arthropoda) of the Madeira and Selvagens archipelagos. In: Borges PAV, Abreu C, et al. (eds.). A list of the terrestrial fungi, flora and fauna of Madeira and Selvagens archipelagos. pp.271-356, DirecÃ§Ã£o Regional do Ambiente da Madeira and Universidade dos AÃ§ores, Funchal and Angra do HeroÃ­smo		No	No	No
Animalia	Arthropoda	Insecta	Psocoptera	Trogiidae	Lepinotus	reticulatus		Lepinotus reticulatus Enderlein, 1905	species		Borges PAV, Aguiar AMF, Boieiro M, Carles-TolrÃ¡ M, Serrano ARM (coordination). 2008. The arthropods (Arthropoda) of the Madeira and Selvagens archipelagos. In: Borges PAV, Abreu C, et al. (eds.). A list of the terrestrial fungi, flora and fauna of Madeira and Selvagens archipelagos. pp.271-356, DirecÃ§Ã£o Regional do Ambiente da Madeira and Universidade dos AÃ§ores, Funchal and Angra do HeroÃ­smo		No	No	No
Animalia	Arthropoda	Insecta	Coleoptera	Staphylinidae	Leptobium	paivae		Leptobium paivae (Wollaston, 1865)	species		Borges PAV, Aguiar AMF, Boieiro M, Carles-TolrÃ¡ M, Serrano ARM (coordination). 2008. The arthropods (Arthropoda) of the Madeira and Selvagens archipelagos. In: Borges PAV, Abreu C, et al. (eds.). A list of the terrestrial fungi, flora and fauna of Madeira and Selvagens archipelagos. pp.271-356, DirecÃ§Ã£o Regional do Ambiente da Madeira and Universidade dos AÃ§ores, Funchal and Angra do HeroÃ­smo		No	No	No
Animalia	Arthropoda	Arachnida	Araneae	Gnaphosidae	Leptodrassus	hylaestomachi		Leptodrassus hylaestomachi Berland, 1934	species		Borges PAV, Aguiar AMF, Boieiro M, Carles-TolrÃ¡ M, Serrano ARM (coordination). 2008. The arthropods (Arthropoda) of the Madeira and Selvagens archipelagos. In: Borges PAV, Abreu C, et al. (eds.). A list of the terrestrial fungi, flora and fauna of Madeira and Selvagens archipelagos. pp.271-356, DirecÃ§Ã£o Regional do Ambiente da Madeira and Universidade dos AÃ§ores, Funchal and Angra do HeroÃ­smo		No	No	No
Animalia	Arthropoda	Arachnida	Araneae	Salticidae	Macaroeris	moebi		Macaroeris moebi (BÃ¶senberg, 1895)	species		Borges PAV, Aguiar AMF, Boieiro M, Carles-TolrÃ¡ M, Serrano ARM (coordination). 2008. The arthropods (Arthropoda) of the Madeira and Selvagens archipelagos. In: Borges PAV, Abreu C, et al. (eds.). A list of the terrestrial fungi, flora and fauna of Madeira and Selvagens archipelagos. pp.271-356, DirecÃ§Ã£o Regional do Ambiente da Madeira and Universidade dos AÃ§ores, Funchal and Angra do HeroÃ­smo		No	No	No
Animalia	Arthropoda	Insecta	Coleoptera	Chrysomelidae	Macrocoma	oromiana		Macrocoma oromiana Daccordi, 1978	species		Borges PAV, Aguiar AMF, Boieiro M, Carles-TolrÃ¡ M, Serrano ARM (coordination). 2008. The arthropods (Arthropoda) of the Madeira and Selvagens archipelagos. In: Borges PAV, Abreu C, et al. (eds.). A list of the terrestrial fungi, flora and fauna of Madeira and Selvagens archipelagos. pp.271-356, DirecÃ§Ã£o Regional do Ambiente da Madeira and Universidade dos AÃ§ores, Funchal and Angra do HeroÃ­smo		No	No	No
Animalia	Arthropoda	Insecta	Phthiraptera	Philopteridae	Naubates	harrisoni		Naubates harrisoni Bedford, 1930	species		Borges PAV, Aguiar AMF, Boieiro M, Carles-TolrÃ¡ M, Serrano ARM (coordination). 2008. The arthropods (Arthropoda) of the Madeira and Selvagens archipelagos. In: Borges PAV, Abreu C, et al. (eds.). A list of the terrestrial fungi, flora and fauna of Madeira and Selvagens archipelagos. pp.271-356, DirecÃ§Ã£o Regional do Ambiente da Madeira and Universidade dos AÃ§ores, Funchal and Angra do HeroÃ­smo		Yes	No	No
Animalia	Arthropoda	Insecta	Zygentoma	Lepismatidae	Neoasterolepisma	pelagodromae		Neoasterolepisma pelagodromae Mendes, 1988	species		Borges PAV, Aguiar AMF, Boieiro M, Carles-TolrÃ¡ M, Serrano ARM (coordination). 2008. The arthropods (Arthropoda) of the Madeira and Selvagens archipelagos. In: Borges PAV, Abreu C, et al. (eds.). A list of the terrestrial fungi, flora and fauna of Madeira and Selvagens archipelagos. pp.271-356, DirecÃ§Ã£o Regional do Ambiente da Madeira and Universidade dos AÃ§ores, Funchal and Angra do HeroÃ­smo		No	No	No
Animalia	Arthropoda	Insecta	Coleoptera	Carabidae	Nesacinopus	pelagicus		Nesacinopus pelagicus (Wollaston, 1860)	species		Borges PAV, Aguiar AMF, Boieiro M, Carles-TolrÃ¡ M, Serrano ARM (coordination). 2008. The arthropods (Arthropoda) of the Madeira and Selvagens archipelagos. In: Borges PAV, Abreu C, et al. (eds.). A list of the terrestrial fungi, flora and fauna of Madeira and Selvagens archipelagos. pp.271-356, DirecÃ§Ã£o Regional do Ambiente da Madeira and Universidade dos AÃ§ores, Funchal and Angra do HeroÃ­smo		No	No	No
Animalia	Arthropoda	Insecta	Coleoptera	Tenebrionidae	Nesotes	leacoccianus		Nesotes leacoccianus (Wollaston, 1854)	species		Borges PAV, Aguiar AMF, Boieiro M, Carles-TolrÃ¡ M, Serrano ARM (coordination). 2008. The arthropods (Arthropoda) of the Madeira and Selvagens archipelagos. In: Borges PAV, Abreu C, et al. (eds.). A list of the terrestrial fungi, flora and fauna of Madeira and Selvagens archipelagos. pp.271-356, DirecÃ§Ã£o Regional do Ambiente da Madeira and Universidade dos AÃ§ores, Funchal and Angra do HeroÃ­smo		Yes	No	No
Animalia	Arthropoda	Insecta	Coleoptera	Tenebrionidae	Nesotes	monodi		Nesotes monodi Alluaud, 1935	species		Borges PAV, Aguiar AMF, Boieiro M, Carles-TolrÃ¡ M, Serrano ARM (coordination). 2008. The arthropods (Arthropoda) of the Madeira and Selvagens archipelagos. In: Borges PAV, Abreu C, et al. (eds.). A list of the terrestrial fungi, flora and fauna of Madeira and Selvagens archipelagos. pp.271-356, DirecÃ§Ã£o Regional do Ambiente da Madeira and Universidade dos AÃ§ores, Funchal and Angra do HeroÃ­smo		No	No	No
Animalia	Arthropoda	Insecta	Coleoptera	Anobiidae	Nicobium	velatum		Nicobium velatum (Wollaston, 1854)	species		Borges PAV, Aguiar AMF, Boieiro M, Carles-TolrÃ¡ M, Serrano ARM (coordination). 2008. The arthropods (Arthropoda) of the Madeira and Selvagens archipelagos. In: Borges PAV, Abreu C, et al. (eds.). A list of the terrestrial fungi, flora and fauna of Madeira and Selvagens archipelagos. pp.271-356, DirecÃ§Ã£o Regional do Ambiente da Madeira and Universidade dos AÃ§ores, Funchal and Angra do HeroÃ­smo		No	No	No
Animalia	Arthropoda	Arachnida	Pseudoscorpiones	Olpiidae	Olpium	pallipes		Olpium pallipes (H. Lucas, 1846)	species		Borges PAV, Aguiar AMF, Boieiro M, Carles-TolrÃ¡ M, Serrano ARM (coordination). 2008. The arthropods (Arthropoda) of the Madeira and Selvagens archipelagos. In: Borges PAV, Abreu C, et al. (eds.). A list of the terrestrial fungi, flora and fauna of Madeira and Selvagens archipelagos. pp.271-356, DirecÃ§Ã£o Regional do Ambiente da Madeira and Universidade dos AÃ§ores, Funchal and Angra do HeroÃ­smo		No	No	No
Animalia	Arthropoda	Insecta	Coleoptera	Carabidae	Ophonus	ardosiacus		Ophonus ardosiacus (Lutshnik, 1922)	species		Borges PAV, Aguiar AMF, Boieiro M, Carles-TolrÃ¡ M, Serrano ARM (coordination). 2008. The arthropods (Arthropoda) of the Madeira and Selvagens archipelagos. In: Borges PAV, Abreu C, et al. (eds.). A list of the terrestrial fungi, flora and fauna of Madeira and Selvagens archipelagos. pp.271-356, DirecÃ§Ã£o Regional do Ambiente da Madeira and Universidade dos AÃ§ores, Funchal and Angra do HeroÃ­smo		Yes	No	No
Animalia	Arthropoda	Insecta	Coleoptera	Carabidae	Ophonus	stictus		Ophonus stictus Stephens, 1828	species		Borges PAV, Aguiar AMF, Boieiro M, Carles-TolrÃ¡ M, Serrano ARM (coordination). 2008. The arthropods (Arthropoda) of the Madeira and Selvagens archipelagos. In: Borges PAV, Abreu C, et al. (eds.). A list of the terrestrial fungi, flora and fauna of Madeira and Selvagens archipelagos. pp.271-356, DirecÃ§Ã£o Regional do Ambiente da Madeira and Universidade dos AÃ§ores, Funchal and Angra do HeroÃ­smo		Yes	No	No
Animalia	Arthropoda	Insecta	Coleoptera	Carabidae	Orthomus	barbarus	haligena	Orthomus barbarus haligena (Wollaston, 1860)	subspecies		Borges PAV, Aguiar AMF, Boieiro M, Carles-TolrÃ¡ M, Serrano ARM (coordination). 2008. The arthropods (Arthropoda) of the Madeira and Selvagens archipelagos. In: Borges PAV, Abreu C, et al. (eds.). A list of the terrestrial fungi, flora and fauna of Madeira and Selvagens archipelagos. pp.271-356, DirecÃ§Ã£o Regional do Ambiente da Madeira and Universidade dos AÃ§ores, Funchal and Angra do HeroÃ­smo		Yes	No	No
Animalia	Arthropoda	Insecta	Coleoptera	Carabidae	Paradromius	insularis	oceanicus	Paradromius insularis oceanicus (Wollaston, 1865)	subspecies		Borges PAV, Aguiar AMF, Boieiro M, Carles-TolrÃ¡ M, Serrano ARM (coordination). 2008. The arthropods (Arthropoda) of the Madeira and Selvagens archipelagos. In: Borges PAV, Abreu C, et al. (eds.). A list of the terrestrial fungi, flora and fauna of Madeira and Selvagens archipelagos. pp.271-356, DirecÃ§Ã£o Regional do Ambiente da Madeira and Universidade dos AÃ§ores, Funchal and Angra do HeroÃ­smo		No	No	No
Animalia	Arthropoda	Insecta	Coleoptera	Curculionidae	Pentatemnus	arenarius	incognitus	Pentatemnus arenarius incognitus Osella, 1978	subspecies		Borges PAV, Aguiar AMF, Boieiro M, Carles-TolrÃ¡ M, Serrano ARM (coordination). 2008. The arthropods (Arthropoda) of the Madeira and Selvagens archipelagos. In: Borges PAV, Abreu C, et al. (eds.). A list of the terrestrial fungi, flora and fauna of Madeira and Selvagens archipelagos. pp.271-356, DirecÃ§Ã£o Regional do Ambiente da Madeira and Universidade dos AÃ§ores, Funchal and Angra do HeroÃ­smo		Yes	No	No
Animalia	Arthropoda	Insecta	Dermaptera	Forficulidae	Perirrhytus	lundbladi		Perirrhytus lundbladi Hinks, 1938	species		Borges PAV, Aguiar AMF, Boieiro M, Carles-TolrÃ¡ M, Serrano ARM (coordination). 2008. The arthropods (Arthropoda) of the Madeira and Selvagens archipelagos. In: Borges PAV, Abreu C, et al. (eds.). A list of the terrestrial fungi, flora and fauna of Madeira and Selvagens archipelagos. pp.271-356, DirecÃ§Ã£o Regional do Ambiente da Madeira and Universidade dos AÃ§ores, Funchal and Angra do HeroÃ­smo		No	No	No
Animalia	Arthropoda	Insecta	Coleoptera	Tenebrionidae	Phaleria	atlantica		Phaleria atlantica Fauvel, 1899	species		Borges PAV, Aguiar AMF, Boieiro M, Carles-TolrÃ¡ M, Serrano ARM (coordination). 2008. The arthropods (Arthropoda) of the Madeira and Selvagens archipelagos. In: Borges PAV, Abreu C, et al. (eds.). A list of the terrestrial fungi, flora and fauna of Madeira and Selvagens archipelagos. pp.271-356, DirecÃ§Ã£o Regional do Ambiente da Madeira and Universidade dos AÃ§ores, Funchal and Angra do HeroÃ­smo		No	No	No
Animalia	Arthropoda	Insecta	Coleoptera	Tenebrionidae	Phthora	angusta		Phthora angusta (Wollaston, 1861)	species		Borges PAV, Aguiar AMF, Boieiro M, Carles-TolrÃ¡ M, Serrano ARM (coordination). 2008. The arthropods (Arthropoda) of the Madeira and Selvagens archipelagos. In: Borges PAV, Abreu C, et al. (eds.). A list of the terrestrial fungi, flora and fauna of Madeira and Selvagens archipelagos. pp.271-356, DirecÃ§Ã£o Regional do Ambiente da Madeira and Universidade dos AÃ§ores, Funchal and Angra do HeroÃ­smo		No	No	No
Animalia	Arthropoda	Arachnida	Oribatida	Pirnodidae	Pirnodus	soyeri		Pirnodus soyeri TravÃ©, 1969	species		Borges PAV, Aguiar AMF, Boieiro M, Carles-TolrÃ¡ M, Serrano ARM (coordination). 2008. The arthropods (Arthropoda) of the Madeira and Selvagens archipelagos. In: Borges PAV, Abreu C, et al. (eds.). A list of the terrestrial fungi, flora and fauna of Madeira and Selvagens archipelagos. pp.271-356, DirecÃ§Ã£o Regional do Ambiente da Madeira and Universidade dos AÃ§ores, Funchal and Angra do HeroÃ­smo		No	No	No
Animalia	Arthropoda	Insecta	Diptera	Hybotidae	Platypalpus	altuum		Platypalpus altuum Frey, 1958	species		Borges PAV, Aguiar AMF, Boieiro M, Carles-TolrÃ¡ M, Serrano ARM (coordination). 2008. The arthropods (Arthropoda) of the Madeira and Selvagens archipelagos. In: Borges PAV, Abreu C, et al. (eds.). A list of the terrestrial fungi, flora and fauna of Madeira and Selvagens archipelagos. pp.271-356, DirecÃ§Ã£o Regional do Ambiente da Madeira and Universidade dos AÃ§ores, Funchal and Angra do HeroÃ­smo		No	No	No
Animalia	Arthropoda	Diplopoda	Polyxenida	Polyxenidae	Polyxenus	fasciculatus		Polyxenus fasciculatus Say, 1821	species		Borges PAV, Aguiar AMF, Boieiro M, Carles-TolrÃ¡ M, Serrano ARM (coordination). 2008. The arthropods (Arthropoda) of the Madeira and Selvagens archipelagos. In: Borges PAV, Abreu C, et al. (eds.). A list of the terrestrial fungi, flora and fauna of Madeira and Selvagens archipelagos. pp.271-356, DirecÃ§Ã£o Regional do Ambiente da Madeira and Universidade dos AÃ§ores, Funchal and Angra do HeroÃ­smo		Yes	No	No
Animalia	Arthropoda	Arachnida	Pseudoscorpiones	Chernetidae	Pselaphochernes	lacertosus		Pselaphochernes lacertosus (L. Koch, 1873)	species		Borges PAV, Aguiar AMF, Boieiro M, Carles-TolrÃ¡ M, Serrano ARM (coordination). 2008. The arthropods (Arthropoda) of the Madeira and Selvagens archipelagos. In: Borges PAV, Abreu C, et al. (eds.). A list of the terrestrial fungi, flora and fauna of Madeira and Selvagens archipelagos. pp.271-356, DirecÃ§Ã£o Regional do Ambiente da Madeira and Universidade dos AÃ§ores, Funchal and Angra do HeroÃ­smo		No	No	No
Animalia	Arthropoda	Insecta	Coleoptera	Curculionidae	Salvagopselactus	mauli		Salvagopselactus mauli Folwaczny, 1972	species		Borges PAV, Aguiar AMF, Boieiro M, Carles-TolrÃ¡ M, Serrano ARM (coordination). 2008. The arthropods (Arthropoda) of the Madeira and Selvagens archipelagos. In: Borges PAV, Abreu C, et al. (eds.). A list of the terrestrial fungi, flora and fauna of Madeira and Selvagens archipelagos. pp.271-356, DirecÃ§Ã£o Regional do Ambiente da Madeira and Universidade dos AÃ§ores, Funchal and Angra do HeroÃ­smo		Yes	No	No
Animalia	Arthropoda	Arachnida	Araneae	Gnaphosidae	Scotognapha	paivai		Scotognapha paivai (Blackwall, 1864)	species		Borges PAV, Aguiar AMF, Boieiro M, Carles-TolrÃ¡ M, Serrano ARM (coordination). 2008. The arthropods (Arthropoda) of the Madeira and Selvagens archipelagos. In: Borges PAV, Abreu C, et al. (eds.). A list of the terrestrial fungi, flora and fauna of Madeira and Selvagens archipelagos. pp.271-356, DirecÃ§Ã£o Regional do Ambiente da Madeira and Universidade dos AÃ§ores, Funchal and Angra do HeroÃ­smo		No	No	No
Animalia	Arthropoda	Arachnida	Araneae	Gnaphosidae	Scotophaeus	blackwalli		Scotophaeus blackwalli (Thorell, 1871)	species		Borges PAV, Aguiar AMF, Boieiro M, Carles-TolrÃ¡ M, Serrano ARM (coordination). 2008. The arthropods (Arthropoda) of the Madeira and Selvagens archipelagos. In: Borges PAV, Abreu C, et al. (eds.). A list of the terrestrial fungi, flora and fauna of Madeira and Selvagens archipelagos. pp.271-356, DirecÃ§Ã£o Regional do Ambiente da Madeira and Universidade dos AÃ§ores, Funchal and Angra do HeroÃ­smo		Yes	No	No
Animalia	Arthropoda	Arachnida	Araneae	Gnaphosidae	Scotophaeus	musculus		Scotophaeus musculus (Simon, 1878)	species		Borges PAV, Aguiar AMF, Boieiro M, Carles-TolrÃ¡ M, Serrano ARM (coordination). 2008. The arthropods (Arthropoda) of the Madeira and Selvagens archipelagos. In: Borges PAV, Abreu C, et al. (eds.). A list of the terrestrial fungi, flora and fauna of Madeira and Selvagens archipelagos. pp.271-356, DirecÃ§Ã£o Regional do Ambiente da Madeira and Universidade dos AÃ§ores, Funchal and Angra do HeroÃ­smo		No	No	No
Animalia	Arthropoda	Insecta	Lepidoptera	Tortricidae	Selania	leplastriana		Selania leplastriana (Curtis, 1831)	species		Borges PAV, Aguiar AMF, Boieiro M, Carles-TolrÃ¡ M, Serrano ARM (coordination). 2008. The arthropods (Arthropoda) of the Madeira and Selvagens archipelagos. In: Borges PAV, Abreu C, et al. (eds.). A list of the terrestrial fungi, flora and fauna of Madeira and Selvagens archipelagos. pp.271-356, DirecÃ§Ã£o Regional do Ambiente da Madeira and Universidade dos AÃ§ores, Funchal and Angra do HeroÃ­smo		Yes	No	No
Animalia	Arthropoda	Arachnida	Araneae	Gnaphosidae	Setaphis	canariensis		Setaphis canariensis (Simon, 1883)	species		Borges PAV, Aguiar AMF, Boieiro M, Carles-TolrÃ¡ M, Serrano ARM (coordination). 2008. The arthropods (Arthropoda) of the Madeira and Selvagens archipelagos. In: Borges PAV, Abreu C, et al. (eds.). A list of the terrestrial fungi, flora and fauna of Madeira and Selvagens archipelagos. pp.271-356, DirecÃ§Ã£o Regional do Ambiente da Madeira and Universidade dos AÃ§ores, Funchal and Angra do HeroÃ­smo		No	No	No
Animalia	Arthropoda	Arachnida	Araneae	Pholcidae	Spermophorides	selvagensis		Spermophorides selvagensis Wunderlich, 1992	species		Borges PAV, Aguiar AMF, Boieiro M, Carles-TolrÃ¡ M, Serrano ARM (coordination). 2008. The arthropods (Arthropoda) of the Madeira and Selvagens archipelagos. In: Borges PAV, Abreu C, et al. (eds.). A list of the terrestrial fungi, flora and fauna of Madeira and Selvagens archipelagos. pp.271-356, DirecÃ§Ã£o Regional do Ambiente da Madeira and Universidade dos AÃ§ores, Funchal and Angra do HeroÃ­smo		No	No	No
Animalia	Arthropoda	Insecta	Coleoptera	Anobiidae	Sphaericus	bicolor		Sphaericus bicolor BÃ©lles, 1982	species		Borges PAV, Aguiar AMF, Boieiro M, Carles-TolrÃ¡ M, Serrano ARM (coordination). 2008. The arthropods (Arthropoda) of the Madeira and Selvagens archipelagos. In: Borges PAV, Abreu C, et al. (eds.). A list of the terrestrial fungi, flora and fauna of Madeira and Selvagens archipelagos. pp.271-356, DirecÃ§Ã£o Regional do Ambiente da Madeira and Universidade dos AÃ§ores, Funchal and Angra do HeroÃ­smo		No	No	No
Animalia	Arthropoda	Insecta	Coleoptera	Anobiidae	Sphaericus	selvagensis		Sphaericus selvagensis BellÃ©s, 2001	species		Borges PAV, Aguiar AMF, Boieiro M, Carles-TolrÃ¡ M, Serrano ARM (coordination). 2008. The arthropods (Arthropoda) of the Madeira and Selvagens archipelagos. In: Borges PAV, Abreu C, et al. (eds.). A list of the terrestrial fungi, flora and fauna of Madeira and Selvagens archipelagos. pp.271-356, DirecÃ§Ã£o Regional do Ambiente da Madeira and Universidade dos AÃ§ores, Funchal and Angra do HeroÃ­smo		No	No	No
Animalia	Arthropoda	Insecta	Coleoptera	Carabidae	Sphrodus	leucophthalmus		Sphrodus leucophthalmus (Linnaeus, 1758)	species		Borges PAV, Aguiar AMF, Boieiro M, Carles-TolrÃ¡ M, Serrano ARM (coordination). 2008. The arthropods (Arthropoda) of the Madeira and Selvagens archipelagos. In: Borges PAV, Abreu C, et al. (eds.). A list of the terrestrial fungi, flora and fauna of Madeira and Selvagens archipelagos. pp.271-356, DirecÃ§Ã£o Regional do Ambiente da Madeira and Universidade dos AÃ§ores, Funchal and Angra do HeroÃ­smo		No	No	No
Animalia	Arthropoda	Insecta	Lepidoptera	Tineidae	Trichophaga	bipartitella		Trichophaga bipartitella (Ragonot, 1892)	species		Borges PAV, Aguiar AMF, Boieiro M, Carles-TolrÃ¡ M, Serrano ARM (coordination). 2008. The arthropods (Arthropoda) of the Madeira and Selvagens archipelagos. In: Borges PAV, Abreu C, et al. (eds.). A list of the terrestrial fungi, flora and fauna of Madeira and Selvagens archipelagos. pp.271-356, DirecÃ§Ã£o Regional do Ambiente da Madeira and Universidade dos AÃ§ores, Funchal and Angra do HeroÃ­smo		Yes	No	No
Animalia	Arthropoda	Insecta	Lepidoptera	Tineidae	Trichophaga	robinsoni		Trichophaga robinsoni Gaedike & Karsholt, 2001	species		Borges PAV, Aguiar AMF, Boieiro M, Carles-TolrÃ¡ M, Serrano ARM (coordination). 2008. The arthropods (Arthropoda) of the Madeira and Selvagens archipelagos. In: Borges PAV, Abreu C, et al. (eds.). A list of the terrestrial fungi, flora and fauna of Madeira and Selvagens archipelagos. pp.271-356, DirecÃ§Ã£o Regional do Ambiente da Madeira and Universidade dos AÃ§ores, Funchal and Angra do HeroÃ­smo		No	No	No
Animalia	Arthropoda	Arachnida	Araneae	Gnaphosidae	Urozelotes	rusticus		Urozelotes rusticus (L. Koch, 1872)	species		Borges PAV, Aguiar AMF, Boieiro M, Carles-TolrÃ¡ M, Serrano ARM (coordination). 2008. The arthropods (Arthropoda) of the Madeira and Selvagens archipelagos. In: Borges PAV, Abreu C, et al. (eds.). A list of the terrestrial fungi, flora and fauna of Madeira and Selvagens archipelagos. pp.271-356, DirecÃ§Ã£o Regional do Ambiente da Madeira and Universidade dos AÃ§ores, Funchal and Angra do HeroÃ­smo		No	No	No
Animalia	Arthropoda	Arachnida	Araneae	Prodidomidae	Zimirina	lepida		Zimirina lepida (Blackwall, 1859)	species		Borges PAV, Aguiar AMF, Boieiro M, Carles-TolrÃ¡ M, Serrano ARM (coordination). 2008. The arthropods (Arthropoda) of the Madeira and Selvagens archipelagos. In: Borges PAV, Abreu C, et al. (eds.). A list of the terrestrial fungi, flora and fauna of Madeira and Selvagens archipelagos. pp.271-356, DirecÃ§Ã£o Regional do Ambiente da Madeira and Universidade dos AÃ§ores, Funchal and Angra do HeroÃ­smo		No	No	No
Animalia	Arthropoda	Insecta	Dermaptera	Anisolabididae	Anisolabis	maritima		Anisolabis maritima (GenÃ©, 1832)	species		Borges PAV, Aguiar AMF, Boieiro M, Carles-TolrÃ¡ M, Serrano ARM (coordination). 2008. The arthropods (Arthropoda) of the Madeira and Selvagens archipelagos. In: Borges PAV, Abreu C, et al. (eds.). A list of the terrestrial fungi, flora and fauna of Madeira and Selvagens archipelagos. pp.271-356, DirecÃ§Ã£o Regional do Ambiente da Madeira and Universidade dos AÃ§ores, Funchal and Angra do HeroÃ­smo		Yes	Yes	Yes
Animalia	Arthropoda	Arachnida	Araneae	Segestriidae	Ariadna	insidiatrix		Ariadna insidiatrix Audouin, 1826	species		Borges PAV, Aguiar AMF, Boieiro M, Carles-TolrÃ¡ M, Serrano ARM (coordination). 2008. The arthropods (Arthropoda) of the Madeira and Selvagens archipelagos. In: Borges PAV, Abreu C, et al. (eds.). A list of the terrestrial fungi, flora and fauna of Madeira and Selvagens archipelagos. pp.271-356, DirecÃ§Ã£o Regional do Ambiente da Madeira and Universidade dos AÃ§ores, Funchal and Angra do HeroÃ­smo		Yes	Yes	Yes
Animalia	Arthropoda	Arachnida	Araneae	Salticidae	Cyrba	algerina		Cyrba algerina (Lucas, 1846)	species		Borges PAV, Aguiar AMF, Boieiro M, Carles-TolrÃ¡ M, Serrano ARM (coordination). 2008. The arthropods (Arthropoda) of the Madeira and Selvagens archipelagos. In: Borges PAV, Abreu C, et al. (eds.). A list of the terrestrial fungi, flora and fauna of Madeira and Selvagens archipelagos. pp.271-356, DirecÃ§Ã£o Regional do Ambiente da Madeira and Universidade dos AÃ§ores, Funchal and Angra do HeroÃ­smo		Yes	Yes	Yes
Animalia	Arthropoda	Arachnida	Araneae	Filistatidae	Filistata	insidiatrix		Filistata insidiatrix (ForskÃ¥l, 1775)	species		Borges PAV, Aguiar AMF, Boieiro M, Carles-TolrÃ¡ M, Serrano ARM (coordination). 2008. The arthropods (Arthropoda) of the Madeira and Selvagens archipelagos. In: Borges PAV, Abreu C, et al. (eds.). A list of the terrestrial fungi, flora and fauna of Madeira and Selvagens archipelagos. pp.271-356, DirecÃ§Ã£o Regional do Ambiente da Madeira and Universidade dos AÃ§ores, Funchal and Angra do HeroÃ­smo		Yes	Yes	Yes
Animalia	Arthropoda	Insecta	Coleoptera	Curculionidae	Laparocerus	garretai		Laparocerus garretai Uyttenboogaart, 1940	species		Borges PAV, Aguiar AMF, Boieiro M, Carles-TolrÃ¡ M, Serrano ARM (coordination). 2008. The arthropods (Arthropoda) of the Madeira and Selvagens archipelagos. In: Borges PAV, Abreu C, et al. (eds.). A list of the terrestrial fungi, flora and fauna of Madeira and Selvagens archipelagos. pp.271-356, DirecÃ§Ã£o Regional do Ambiente da Madeira and Universidade dos AÃ§ores, Funchal and Angra do HeroÃ­smo		Yes	Yes	Yes
Animalia	Arthropoda	Insecta	Coleoptera	Cerambycidae	Neoclytus	acuminatus		Neoclytus acuminatus (Fabricius, 1775)	species		Borges PAV, Aguiar AMF, Boieiro M, Carles-TolrÃ¡ M, Serrano ARM (coordination). 2008. The arthropods (Arthropoda) of the Madeira and Selvagens archipelagos. In: Borges PAV, Abreu C, et al. (eds.). A list of the terrestrial fungi, flora and fauna of Madeira and Selvagens archipelagos. pp.271-356, DirecÃ§Ã£o Regional do Ambiente da Madeira and Universidade dos AÃ§ores, Funchal and Angra do HeroÃ­smo		Yes	Yes	Yes
Animalia	Arthropoda	Chilopoda	Geophilomorpha	Geophilidae	Pachymerium	ferrugineum		Pachymerium ferrugineum (C.L. Koch, 1835)	species		Borges PAV, Aguiar AMF, Boieiro M, Carles-TolrÃ¡ M, Serrano ARM (coordination). 2008. The arthropods (Arthropoda) of the Madeira and Selvagens archipelagos. In: Borges PAV, Abreu C, et al. (eds.). A list of the terrestrial fungi, flora and fauna of Madeira and Selvagens archipelagos. pp.271-356, DirecÃ§Ã£o Regional do Ambiente da Madeira and Universidade dos AÃ§ores, Funchal and Angra do HeroÃ­smo		Yes	Yes	Yes
Animalia	Arthropoda	Arachnida	Araneae	Pholcidae	Spermophora	senoculata		Spermophora senoculata (DugÃ¨s, 1836)	species		Borges PAV, Aguiar AMF, Boieiro M, Carles-TolrÃ¡ M, Serrano ARM (coordination). 2008. The arthropods (Arthropoda) of the Madeira and Selvagens archipelagos. In: Borges PAV, Abreu C, et al. (eds.). A list of the terrestrial fungi, flora and fauna of Madeira and Selvagens archipelagos. pp.271-356, DirecÃ§Ã£o Regional do Ambiente da Madeira and Universidade dos AÃ§ores, Funchal and Angra do HeroÃ­smo		Yes	Yes	Yes
Animalia	Arthropoda	Arachnida	Araneae	Agelenidae	Tegenaria	pagana		Tegenaria pagana (C. L. Koch, 1840)	species		Borges PAV, Aguiar AMF, Boieiro M, Carles-TolrÃ¡ M, Serrano ARM (coordination). 2008. The arthropods (Arthropoda) of the Madeira and Selvagens archipelagos. In: Borges PAV, Abreu C, et al. (eds.). A list of the terrestrial fungi, flora and fauna of Madeira and Selvagens archipelagos. pp.271-356, DirecÃ§Ã£o Regional do Ambiente da Madeira and Universidade dos AÃ§ores, Funchal and Angra do HeroÃ­smo		Yes	Yes	Yes
Animalia	Arthropoda	Insecta	Hemiptera	Aphididae	Uroleucon	sonchi		Uroleucon sonchi (Linnaeus, 1767)	species		Borges PAV, Aguiar AMF, Boieiro M, Carles-TolrÃ¡ M, Serrano ARM (coordination). 2008. The arthropods (Arthropoda) of the Madeira and Selvagens archipelagos. In: Borges PAV, Abreu C, et al. (eds.). A list of the terrestrial fungi, flora and fauna of Madeira and Selvagens archipelagos. pp.271-356, DirecÃ§Ã£o Regional do Ambiente da Madeira and Universidade dos AÃ§ores, Funchal and Angra do HeroÃ­smo		Yes	Yes	Yes
Animalia	Arthropoda	Insecta	Lepidoptera	Noctuidae	Agrotis	segetum		Agrotis segetum (Denis & Schiffermuller, 1775)	species		Borges PAV, Aguiar AMF, Boieiro M, Carles-TolrÃ¡ M, Serrano ARM (coordination). 2008. The arthropods (Arthropoda) of the Madeira and Selvagens archipelagos. In: Borges PAV, Abreu C, et al. (eds.). A list of the terrestrial fungi, flora and fauna of Madeira and Selvagens archipelagos. pp.271-356, DirecÃ§Ã£o Regional do Ambiente da Madeira and Universidade dos AÃ§ores, Funchal and Angra do HeroÃ­smo		Yes	Yes	Yes
Animalia	Arthropoda	Insecta	Coleoptera	Dermestidae	Anthrenus	verbasci		Anthrenus verbasci (Linnaeus, 1767)	species		Borges PAV, Aguiar AMF, Boieiro M, Carles-TolrÃ¡ M, Serrano ARM (coordination). 2008. The arthropods (Arthropoda) of the Madeira and Selvagens archipelagos. In: Borges PAV, Abreu C, et al. (eds.). A list of the terrestrial fungi, flora and fauna of Madeira and Selvagens archipelagos. pp.271-356, DirecÃ§Ã£o Regional do Ambiente da Madeira and Universidade dos AÃ§ores, Funchal and Angra do HeroÃ­smo		Yes	Yes	Yes
Animalia	Arthropoda	Insecta	Coleoptera	Tenebrionidae	Blaps	gigas		Blaps gigas (Linnaeus, 1767)	species		Borges PAV, Aguiar AMF, Boieiro M, Carles-TolrÃ¡ M, Serrano ARM (coordination). 2008. The arthropods (Arthropoda) of the Madeira and Selvagens archipelagos. In: Borges PAV, Abreu C, et al. (eds.). A list of the terrestrial fungi, flora and fauna of Madeira and Selvagens archipelagos. pp.271-356, DirecÃ§Ã£o Regional do Ambiente da Madeira and Universidade dos AÃ§ores, Funchal and Angra do HeroÃ­smo		Yes	Yes	Yes
Animalia	Arthropoda	Insecta	Diptera	Syrphidae	Eupeodes	corollae		Eupeodes corollae (Fabricius, 1794)	species		Borges PAV, Aguiar AMF, Boieiro M, Carles-TolrÃ¡ M, Serrano ARM (coordination). 2008. The arthropods (Arthropoda) of the Madeira and Selvagens archipelagos. In: Borges PAV, Abreu C, et al. (eds.). A list of the terrestrial fungi, flora and fauna of Madeira and Selvagens archipelagos. pp.271-356, DirecÃ§Ã£o Regional do Ambiente da Madeira and Universidade dos AÃ§ores, Funchal and Angra do HeroÃ­smo		Yes	Yes	Yes
Animalia	Arthropoda	Insecta	Lepidoptera	Sphingidae	Macroglossum	stellatarum		Macroglossum stellatarum (Linnaeus, 1758)	species		Borges PAV, Aguiar AMF, Boieiro M, Carles-TolrÃ¡ M, Serrano ARM (coordination). 2008. The arthropods (Arthropoda) of the Madeira and Selvagens archipelagos. In: Borges PAV, Abreu C, et al. (eds.). A list of the terrestrial fungi, flora and fauna of Madeira and Selvagens archipelagos. pp.271-356, DirecÃ§Ã£o Regional do Ambiente da Madeira and Universidade dos AÃ§ores, Funchal and Angra do HeroÃ­smo		Yes	Yes	Yes
Animalia	Arthropoda	Insecta	Hemiptera	Aphididae	Macrosiphum	euphorbiae		Macrosiphum euphorbiae (Thomas, 1878)	species		Borges PAV, Aguiar AMF, Boieiro M, Carles-TolrÃ¡ M, Serrano ARM (coordination). 2008. The arthropods (Arthropoda) of the Madeira and Selvagens archipelagos. In: Borges PAV, Abreu C, et al. (eds.). A list of the terrestrial fungi, flora and fauna of Madeira and Selvagens archipelagos. pp.271-356, DirecÃ§Ã£o Regional do Ambiente da Madeira and Universidade dos AÃ§ores, Funchal and Angra do HeroÃ­smo		Yes	Yes	Yes
Animalia	Arthropoda	Insecta	Lepidoptera	Crambidae	Nomophila	noctuella		Nomophila noctuella (Denis & SchiffermÃ¼ller, 1775)	species		Borges PAV, Aguiar AMF, Boieiro M, Carles-TolrÃ¡ M, Serrano ARM (coordination). 2008. The arthropods (Arthropoda) of the Madeira and Selvagens archipelagos. In: Borges PAV, Abreu C, et al. (eds.). A list of the terrestrial fungi, flora and fauna of Madeira and Selvagens archipelagos. pp.271-356, DirecÃ§Ã£o Regional do Ambiente da Madeira and Universidade dos AÃ§ores, Funchal and Angra do HeroÃ­smo		Yes	Yes	Yes
Animalia	Arthropoda	Insecta	Coleoptera	Hydraenidae	Ochthebius	heeri		Ochthebius heeri (Wollaston, 1854)	species		Borges PAV, Aguiar AMF, Boieiro M, Carles-TolrÃ¡ M, Serrano ARM (coordination). 2008. The arthropods (Arthropoda) of the Madeira and Selvagens archipelagos. In: Borges PAV, Abreu C, et al. (eds.). A list of the terrestrial fungi, flora and fauna of Madeira and Selvagens archipelagos. pp.271-356, DirecÃ§Ã£o Regional do Ambiente da Madeira and Universidade dos AÃ§ores, Funchal and Angra do HeroÃ­smo		Yes	Yes	Yes
Animalia	Arthropoda	Insecta	Siphonaptera	Pulicidae	Xenopsylla	cheopis		Xenopsylla cheopis (Rothschild, 1903)	species		Borges PAV, Aguiar AMF, Boieiro M, Carles-TolrÃ¡ M, Serrano ARM (coordination). 2008. The arthropods (Arthropoda) of the Madeira and Selvagens archipelagos. In: Borges PAV, Abreu C, et al. (eds.). A list of the terrestrial fungi, flora and fauna of Madeira and Selvagens archipelagos. pp.271-356, DirecÃ§Ã£o Regional do Ambiente da Madeira and Universidade dos AÃ§ores, Funchal and Angra do HeroÃ­smo		Yes	Yes	Yes
Animalia	Arthropoda	Insecta	Coleoptera	Chrysomelidae	Longitarsus	aeneus		Longitarsus aeneus (Kutschera, 1862)	species		Borges PAV, Aguiar AMF, Boieiro M, Carles-TolrÃ¡ M, Serrano ARM (coordination). 2008. The arthropods (Arthropoda) of the Madeira and Selvagens archipelagos. In: Borges PAV, Abreu C, et al. (eds.). A list of the terrestrial fungi, flora and fauna of Madeira and Selvagens archipelagos. pp.271-356, DirecÃ§Ã£o Regional do Ambiente da Madeira and Universidade dos AÃ§ores, Funchal and Angra do HeroÃ­smo		Yes	Yes	Yes
Animalia	Arthropoda	Insecta	Coleoptera	Chrysomelidae	Oulema	melanopus		Oulema melanopus (Linnaeus, 1761)	species		Borges PAV, Aguiar AMF, Boieiro M, Carles-TolrÃ¡ M, Serrano ARM (coordination). 2008. The arthropods (Arthropoda) of the Madeira and Selvagens archipelagos. In: Borges PAV, Abreu C, et al. (eds.). A list of the terrestrial fungi, flora and fauna of Madeira and Selvagens archipelagos. pp.271-356, DirecÃ§Ã£o Regional do Ambiente da Madeira and Universidade dos AÃ§ores, Funchal and Angra do HeroÃ­smo		Yes	Yes	Yes
Animalia	Arthropoda	Insecta	Dermaptera	Labiduridae	Labidura	riparia		Labidura riparia (Pallas, 1773)	species		Borges PAV, Aguiar AMF, Boieiro M, Carles-TolrÃ¡ M, Serrano ARM (coordination). 2008. The arthropods (Arthropoda) of the Madeira and Selvagens archipelagos. In: Borges PAV, Abreu C, et al. (eds.). A list of the terrestrial fungi, flora and fauna of Madeira and Selvagens archipelagos. pp.271-356, DirecÃ§Ã£o Regional do Ambiente da Madeira and Universidade dos AÃ§ores, Funchal and Angra do HeroÃ­smo		Yes	Yes	Yes
Animalia	Arthropoda	Insecta	Diptera	Syrphidae	Episyrphus	balteatus		Episyrphus balteatus (De Geer, 1776)	species		Borges PAV, Aguiar AMF, Boieiro M, Carles-TolrÃ¡ M, Serrano ARM (coordination). 2008. The arthropods (Arthropoda) of the Madeira and Selvagens archipelagos. In: Borges PAV, Abreu C, et al. (eds.). A list of the terrestrial fungi, flora and fauna of Madeira and Selvagens archipelagos. pp.271-356, DirecÃ§Ã£o Regional do Ambiente da Madeira and Universidade dos AÃ§ores, Funchal and Angra do HeroÃ­smo		Yes	Yes	Yes
Animalia	Arthropoda	Insecta	Hemiptera	Aphididae	Aphis	craccivora		Aphis craccivora Koch, 1854	species		Borges PAV, Aguiar AMF, Boieiro M, Carles-TolrÃ¡ M, Serrano ARM (coordination). 2008. The arthropods (Arthropoda) of the Madeira and Selvagens archipelagos. In: Borges PAV, Abreu C, et al. (eds.). A list of the terrestrial fungi, flora and fauna of Madeira and Selvagens archipelagos. pp.271-356, DirecÃ§Ã£o Regional do Ambiente da Madeira and Universidade dos AÃ§ores, Funchal and Angra do HeroÃ­smo		Yes	Yes	Yes
Animalia	Arthropoda	Insecta	Hemiptera	Aphididae	Rhopalosiphum	padi		Rhopalosiphum padi (Linnaeus, 1758)	species		Borges PAV, Aguiar AMF, Boieiro M, Carles-TolrÃ¡ M, Serrano ARM (coordination). 2008. The arthropods (Arthropoda) of the Madeira and Selvagens archipelagos. In: Borges PAV, Abreu C, et al. (eds.). A list of the terrestrial fungi, flora and fauna of Madeira and Selvagens archipelagos. pp.271-356, DirecÃ§Ã£o Regional do Ambiente da Madeira and Universidade dos AÃ§ores, Funchal and Angra do HeroÃ­smo		Yes	Yes	Yes
Animalia	Arthropoda	Insecta	Odonata	Aeshnidae	Anax	imperator		Anax imperator Leach, 1815	species		Borges PAV, Aguiar AMF, Boieiro M, Carles-TolrÃ¡ M, Serrano ARM (coordination). 2008. The arthropods (Arthropoda) of the Madeira and Selvagens archipelagos. In: Borges PAV, Abreu C, et al. (eds.). A list of the terrestrial fungi, flora and fauna of Madeira and Selvagens archipelagos. pp.271-356, DirecÃ§Ã£o Regional do Ambiente da Madeira and Universidade dos AÃ§ores, Funchal and Angra do HeroÃ­smo		Yes	Yes	Yes
Animalia	Arthropoda	Insecta	Lepidoptera	Nymphalidae	Vanessa	cardui		Vanessa cardui (Linnaeus, 1758)	species		Borges PAV, Aguiar AMF, Boieiro M, Carles-TolrÃ¡ M, Serrano ARM (coordination). 2008. The arthropods (Arthropoda) of the Madeira and Selvagens archipelagos. In: Borges PAV, Abreu C, et al. (eds.). A list of the terrestrial fungi, flora and fauna of Madeira and Selvagens archipelagos. pp.271-356, DirecÃ§Ã£o Regional do Ambiente da Madeira and Universidade dos AÃ§ores, Funchal and Angra do HeroÃ­smo		Yes	Yes	Yes
Animalia	Arthropoda	Insecta	Lepidoptera	Noctuidae	Trichoplusia	ni		Trichoplusia ni (HÃ¼bner, 1803)	species		Borges PAV, Aguiar AMF, Boieiro M, Carles-TolrÃ¡ M, Serrano ARM (coordination). 2008. The arthropods (Arthropoda) of the Madeira and Selvagens archipelagos. In: Borges PAV, Abreu C, et al. (eds.). A list of the terrestrial fungi, flora and fauna of Madeira and Selvagens archipelagos. pp.271-356, DirecÃ§Ã£o Regional do Ambiente da Madeira and Universidade dos AÃ§ores, Funchal and Angra do HeroÃ­smo		Yes	Yes	Yes
Animalia	Arthropoda	Chilopoda	Scutigeromorpha	Scutigeridae	Scutigera	coleoptrata		Scutigera coleoptrata (Linnaeus, 1758)	species		Borges PAV, Aguiar AMF, Boieiro M, Carles-TolrÃ¡ M, Serrano ARM (coordination). 2008. The arthropods (Arthropoda) of the Madeira and Selvagens archipelagos. In: Borges PAV, Abreu C, et al. (eds.). A list of the terrestrial fungi, flora and fauna of Madeira and Selvagens archipelagos. pp.271-356, DirecÃ§Ã£o Regional do Ambiente da Madeira and Universidade dos AÃ§ores, Funchal and Angra do HeroÃ­smo		Yes	Yes	Yes		Yes
Animalia	Arthropoda	Insecta	Coleoptera	Dermestidae	Dermestes	maculatus		Dermestes maculatus De Geer, 1774	species		Borges PAV, Aguiar AMF, Boieiro M, Carles-TolrÃ¡ M, Serrano ARM (coordination). 2008. The arthropods (Arthropoda) of the Madeira and Selvagens archipelagos. In: Borges PAV, Abreu C, et al. (eds.). A list of the terrestrial fungi, flora and fauna of Madeira and Selvagens archipelagos. pp.271-356, DirecÃ§Ã£o Regional do Ambiente da Madeira and Universidade dos AÃ§ores, Funchal and Angra do HeroÃ­smo		Yes	Yes	Yes
Animalia	Arthropoda	Insecta	Lepidoptera	Noctuidae	Spodoptera	exigua		Spodoptera exigua (HÃ¼bner, 1808)	species		Borges PAV, Aguiar AMF, Boieiro M, Carles-TolrÃ¡ M, Serrano ARM (coordination). 2008. The arthropods (Arthropoda) of the Madeira and Selvagens archipelagos. In: Borges PAV, Abreu C, et al. (eds.). A list of the terrestrial fungi, flora and fauna of Madeira and Selvagens archipelagos. pp.271-356, DirecÃ§Ã£o Regional do Ambiente da Madeira and Universidade dos AÃ§ores, Funchal and Angra do HeroÃ­smo		Yes	Yes	Yes
Animalia	Arthropoda	Insecta	Orthoptera	Acrididae	Sphingonotus	caerulans		Sphingonotus caerulans (Linnaeus, 1767)	species		Borges PAV, Aguiar AMF, Boieiro M, Carles-TolrÃ¡ M, Serrano ARM (coordination). 2008. The arthropods (Arthropoda) of the Madeira and Selvagens archipelagos. In: Borges PAV, Abreu C, et al. (eds.). A list of the terrestrial fungi, flora and fauna of Madeira and Selvagens archipelagos. pp.271-356, DirecÃ§Ã£o Regional do Ambiente da Madeira and Universidade dos AÃ§ores, Funchal and Angra do HeroÃ­smo		Yes	Yes	Yes
Animalia	Arthropoda	Arachnida	Araneae	Dysderidae	Dysdera	nesiotes		Dysdera nesiotes Simon, 1907	species		Borges PAV, Aguiar AMF, Boieiro M, Carles-TolrÃ¡ M, Serrano ARM (coordination). 2008. The arthropods (Arthropoda) of the Madeira and Selvagens archipelagos. In: Borges PAV, Abreu C, et al. (eds.). A list of the terrestrial fungi, flora and fauna of Madeira and Selvagens archipelagos. pp.271-356, DirecÃ§Ã£o Regional do Ambiente da Madeira and Universidade dos AÃ§ores, Funchal and Angra do HeroÃ­smo		Yes	Yes	Yes
Animalia	Arthropoda	Insecta	Orthoptera	Gryllidae	Gryllus	bimaculatus		Gryllus bimaculatus De Geer, 1773	species		Borges PAV, Aguiar AMF, Boieiro M, Carles-TolrÃ¡ M, Serrano ARM (coordination). 2008. The arthropods (Arthropoda) of the Madeira and Selvagens archipelagos. In: Borges PAV, Abreu C, et al. (eds.). A list of the terrestrial fungi, flora and fauna of Madeira and Selvagens archipelagos. pp.271-356, DirecÃ§Ã£o Regional do Ambiente da Madeira and Universidade dos AÃ§ores, Funchal and Angra do HeroÃ­smo		Yes	Yes	Yes
Animalia	Arthropoda	Insecta	Coleoptera	Coccinellidae	Hippodamia	variegata		Hippodamia variegata (Goeze, 1777)	species		Borges PAV, Aguiar AMF, Boieiro M, Carles-TolrÃ¡ M, Serrano ARM (coordination). 2008. The arthropods (Arthropoda) of the Madeira and Selvagens archipelagos. In: Borges PAV, Abreu C, et al. (eds.). A list of the terrestrial fungi, flora and fauna of Madeira and Selvagens archipelagos. pp.271-356, DirecÃ§Ã£o Regional do Ambiente da Madeira and Universidade dos AÃ§ores, Funchal and Angra do HeroÃ­smo		Yes	Yes	Yes
Animalia	Arthropoda	Insecta	Hemiptera	Aphididae	Myzus	persicae		Myzus persicae (Sulzer, 1776)	species		Borges PAV, Aguiar AMF, Boieiro M, Carles-TolrÃ¡ M, Serrano ARM (coordination). 2008. The arthropods (Arthropoda) of the Madeira and Selvagens archipelagos. In: Borges PAV, Abreu C, et al. (eds.). A list of the terrestrial fungi, flora and fauna of Madeira and Selvagens archipelagos. pp.271-356, DirecÃ§Ã£o Regional do Ambiente da Madeira and Universidade dos AÃ§ores, Funchal and Angra do HeroÃ­smo		Yes	Yes	Yes
Animalia	Arthropoda	Insecta	Orthoptera	Acrididae	Schistocerca	gregaria	gregaria	Schistocerca gregaria gregaria (Forskal, 1775)	subspecies		Borges PAV, Aguiar AMF, Boieiro M, Carles-TolrÃ¡ M, Serrano ARM (coordination). 2008. The arthropods (Arthropoda) of the Madeira and Selvagens archipelagos. In: Borges PAV, Abreu C, et al. (eds.). A list of the terrestrial fungi, flora and fauna of Madeira and Selvagens archipelagos. pp.271-356, DirecÃ§Ã£o Regional do Ambiente da Madeira and Universidade dos AÃ§ores, Funchal and Angra do HeroÃ­smo		Yes	Yes	Yes
Animalia	Arthropoda	Insecta	Lepidoptera	Noctuidae	Helicoverpa	armigera		Helicoverpa armigera (HÃ¼bner, 1808)	species		Borges PAV, Aguiar AMF, Boieiro M, Carles-TolrÃ¡ M, Serrano ARM (coordination). 2008. The arthropods (Arthropoda) of the Madeira and Selvagens archipelagos. In: Borges PAV, Abreu C, et al. (eds.). A list of the terrestrial fungi, flora and fauna of Madeira and Selvagens archipelagos. pp.271-356, DirecÃ§Ã£o Regional do Ambiente da Madeira and Universidade dos AÃ§ores, Funchal and Angra do HeroÃ­smo		Yes	Yes	Yes
Animalia	Arthropoda	Insecta	Orthoptera	Acrididae	Sphingonotus	rubescens	rubescens	Sphingonotus rubescens rubescens (Walker, 1870)	subspecies		Borges PAV, Aguiar AMF, Boieiro M, Carles-TolrÃ¡ M, Serrano ARM (coordination). 2008. The arthropods (Arthropoda) of the Madeira and Selvagens archipelagos. In: Borges PAV, Abreu C, et al. (eds.). A list of the terrestrial fungi, flora and fauna of Madeira and Selvagens archipelagos. pp.271-356, DirecÃ§Ã£o Regional do Ambiente da Madeira and Universidade dos AÃ§ores, Funchal and Angra do HeroÃ­smo		Yes	Yes	Yes
Animalia	Arthropoda	Arachnida	Araneae	Pholcidae	Pholcus	phalangioides		Pholcus phalangioides (Fuesslin, 1775)	species		Borges PAV, Aguiar AMF, Boieiro M, Carles-TolrÃ¡ M, Serrano ARM (coordination). 2008. The arthropods (Arthropoda) of the Madeira and Selvagens archipelagos. In: Borges PAV, Abreu C, et al. (eds.). A list of the terrestrial fungi, flora and fauna of Madeira and Selvagens archipelagos. pp.271-356, DirecÃ§Ã£o Regional do Ambiente da Madeira and Universidade dos AÃ§ores, Funchal and Angra do HeroÃ­smo		Yes	Yes	Yes
Animalia	Arthropoda	Insecta	Coleoptera	Chrysomelidae	Acanthoscelides	obtectus		Acanthoscelides obtectus (Say, 1831)	species		Borges PAV, Aguiar AMF, Boieiro M, Carles-TolrÃ¡ M, Serrano ARM (coordination). 2008. The arthropods (Arthropoda) of the Madeira and Selvagens archipelagos. In: Borges PAV, Abreu C, et al. (eds.). A list of the terrestrial fungi, flora and fauna of Madeira and Selvagens archipelagos. pp.271-356, DirecÃ§Ã£o Regional do Ambiente da Madeira and Universidade dos AÃ§ores, Funchal and Angra do HeroÃ­smo		Yes	Yes	Yes
Animalia	Arthropoda	Arachnida	Araneae	Sicariidae	Loxosceles	rufescens		Loxosceles rufescens (Dufour, 1820)	species		Borges PAV, Aguiar AMF, Boieiro M, Carles-TolrÃ¡ M, Serrano ARM (coordination). 2008. The arthropods (Arthropoda) of the Madeira and Selvagens archipelagos. In: Borges PAV, Abreu C, et al. (eds.). A list of the terrestrial fungi, flora and fauna of Madeira and Selvagens archipelagos. pp.271-356, DirecÃ§Ã£o Regional do Ambiente da Madeira and Universidade dos AÃ§ores, Funchal and Angra do HeroÃ­smo		Yes	Yes	Yes
Animalia	Arthropoda	Malacostraca	Isopoda	Porcellionidae	Leptotrichus	leptotrichoides		Leptotrichus leptotrichoides (Arcangeli, 1942)	species		Borges PAV, Aguiar AMF, Boieiro M, Carles-TolrÃ¡ M, Serrano ARM (coordination). 2008. The arthropods (Arthropoda) of the Madeira and Selvagens archipelagos. In: Borges PAV, Abreu C, et al. (eds.). A list of the terrestrial fungi, flora and fauna of Madeira and Selvagens archipelagos. pp.271-356, DirecÃ§Ã£o Regional do Ambiente da Madeira and Universidade dos AÃ§ores, Funchal and Angra do HeroÃ­smo		No	No	Yes		No (new record)
Animalia	Arthropoda	Arachnida	Araneae	Salticidae	Aelurillus	lucasi		Aelurillus lucasi Roewer, 1951	species		Borges PAV, Aguiar AMF, Boieiro M, Carles-TolrÃ¡ M, Serrano ARM (coordination). 2008. The arthropods (Arthropoda) of the Madeira and Selvagens archipelagos. In: Borges PAV, Abreu C, et al. (eds.). A list of the terrestrial fungi, flora and fauna of Madeira and Selvagens archipelagos. pp.271-356, DirecÃ§Ã£o Regional do Ambiente da Madeira and Universidade dos AÃ§ores, Funchal and Angra do HeroÃ­smo		No	No	Yes
Animalia	Arthropoda	Insecta	Thysanoptera	Aeolothripidae	Aeolothrips	tenuicornis		Aeolothrips tenuicornis Bagnall, 1926	species		Borges PAV, Aguiar AMF, Boieiro M, Carles-TolrÃ¡ M, Serrano ARM (coordination). 2008. The arthropods (Arthropoda) of the Madeira and Selvagens archipelagos. In: Borges PAV, Abreu C, et al. (eds.). A list of the terrestrial fungi, flora and fauna of Madeira and Selvagens archipelagos. pp.271-356, DirecÃ§Ã£o Regional do Ambiente da Madeira and Universidade dos AÃ§ores, Funchal and Angra do HeroÃ­smo		No	No	Yes
Animalia	Arthropoda	Insecta	Diptera	Dolichopodidae	Aphrosylus	jucundus		Aphrosylus jucundus Becker, 1908	species		Borges PAV, Aguiar AMF, Boieiro M, Carles-TolrÃ¡ M, Serrano ARM (coordination). 2008. The arthropods (Arthropoda) of the Madeira and Selvagens archipelagos. In: Borges PAV, Abreu C, et al. (eds.). A list of the terrestrial fungi, flora and fauna of Madeira and Selvagens archipelagos. pp.271-356, DirecÃ§Ã£o Regional do Ambiente da Madeira and Universidade dos AÃ§ores, Funchal and Angra do HeroÃ­smo		No	No	Yes
Animalia	Arthropoda	Insecta	Diptera	Dolichopodidae	Aphrosylus	venator		Aphrosylus venator Loew, 1857	species		Borges PAV, Aguiar AMF, Boieiro M, Carles-TolrÃ¡ M, Serrano ARM (coordination). 2008. The arthropods (Arthropoda) of the Madeira and Selvagens archipelagos. In: Borges PAV, Abreu C, et al. (eds.). A list of the terrestrial fungi, flora and fauna of Madeira and Selvagens archipelagos. pp.271-356, DirecÃ§Ã£o Regional do Ambiente da Madeira and Universidade dos AÃ§ores, Funchal and Angra do HeroÃ­smo		No	No	Yes
Animalia	Arthropoda	Insecta	Phthiraptera	Menoponidae	Austromenopon	echinatum		Austromenopon echinatum Edwards, 1960	species		Borges PAV, Aguiar AMF, Boieiro M, Carles-TolrÃ¡ M, Serrano ARM (coordination). 2008. The arthropods (Arthropoda) of the Madeira and Selvagens archipelagos. In: Borges PAV, Abreu C, et al. (eds.). A list of the terrestrial fungi, flora and fauna of Madeira and Selvagens archipelagos. pp.271-356, DirecÃ§Ã£o Regional do Ambiente da Madeira and Universidade dos AÃ§ores, Funchal and Angra do HeroÃ­smo		Yes	No	Yes
Animalia	Arthropoda	Insecta	Coleoptera	Latridiidae	Metophthalmus	ferrugineus		Metophthalmus ferrugineus Wollaston, 1865	species		Borges PAV, Aguiar AMF, Boieiro M, Carles-TolrÃ¡ M, Serrano ARM (coordination). 2008. The arthropods (Arthropoda) of the Madeira and Selvagens archipelagos. In: Borges PAV, Abreu C, et al. (eds.). A list of the terrestrial fungi, flora and fauna of Madeira and Selvagens archipelagos. pp.271-356, DirecÃ§Ã£o Regional do Ambiente da Madeira and Universidade dos AÃ§ores, Funchal and Angra do HeroÃ­smo		No	No	Yes
Animalia	Arthropoda	Insecta	Coleoptera	Staphylinidae	Oligota	selvagensis		Oligota selvagensis Assing, 2000	species		Borges PAV, Aguiar AMF, Boieiro M, Carles-TolrÃ¡ M, Serrano ARM (coordination). 2008. The arthropods (Arthropoda) of the Madeira and Selvagens archipelagos. In: Borges PAV, Abreu C, et al. (eds.). A list of the terrestrial fungi, flora and fauna of Madeira and Selvagens archipelagos. pp.271-356, DirecÃ§Ã£o Regional do Ambiente da Madeira and Universidade dos AÃ§ores, Funchal and Angra do HeroÃ­smo		No	No	Yes
Animalia	Arthropoda	Arachnida	Araneae	Thomisidae	Ozyptila	atlantica		Ozyptila atlantica Denis, 1963	species		Borges PAV, Aguiar AMF, Boieiro M, Carles-TolrÃ¡ M, Serrano ARM (coordination). 2008. The arthropods (Arthropoda) of the Madeira and Selvagens archipelagos. In: Borges PAV, Abreu C, et al. (eds.). A list of the terrestrial fungi, flora and fauna of Madeira and Selvagens archipelagos. pp.271-356, DirecÃ§Ã£o Regional do Ambiente da Madeira and Universidade dos AÃ§ores, Funchal and Angra do HeroÃ­smo		No	No	Yes
Animalia	Arthropoda	Insecta	Diptera	Anthomyiidae	Pegomya	lyneborgi		Pegomya lyneborgi Ackland, 1977	species		Borges PAV, Aguiar AMF, Boieiro M, Carles-TolrÃ¡ M, Serrano ARM (coordination). 2008. The arthropods (Arthropoda) of the Madeira and Selvagens archipelagos. In: Borges PAV, Abreu C, et al. (eds.). A list of the terrestrial fungi, flora and fauna of Madeira and Selvagens archipelagos. pp.271-356, DirecÃ§Ã£o Regional do Ambiente da Madeira and Universidade dos AÃ§ores, Funchal and Angra do HeroÃ­smo		No	No	Yes
Animalia	Arthropoda	Insecta	Psocoptera	Psyllipsocidae	Psyllipsocus	ramburii		Psyllipsocus ramburii SÃ©lys-Longchamps, 1872	species		Borges PAV, Aguiar AMF, Boieiro M, Carles-TolrÃ¡ M, Serrano ARM (coordination). 2008. The arthropods (Arthropoda) of the Madeira and Selvagens archipelagos. In: Borges PAV, Abreu C, et al. (eds.). A list of the terrestrial fungi, flora and fauna of Madeira and Selvagens archipelagos. pp.271-356, DirecÃ§Ã£o Regional do Ambiente da Madeira and Universidade dos AÃ§ores, Funchal and Angra do HeroÃ­smo		No	No	Yes
Animalia	Arthropoda	Insecta	Coleoptera	Curculionidae	Sibinia	primita		Sibinia primita (Herbst, 1795)	species		Borges PAV, Aguiar AMF, Boieiro M, Carles-TolrÃ¡ M, Serrano ARM (coordination). 2008. The arthropods (Arthropoda) of the Madeira and Selvagens archipelagos. In: Borges PAV, Abreu C, et al. (eds.). A list of the terrestrial fungi, flora and fauna of Madeira and Selvagens archipelagos. pp.271-356, DirecÃ§Ã£o Regional do Ambiente da Madeira and Universidade dos AÃ§ores, Funchal and Angra do HeroÃ­smo		Yes	No	Yes
Animalia	Arthropoda	Arachnida	Araneae	Philodromidae	Thanatus	vulgaris		Thanatus vulgaris Simon, 1870	species		Borges PAV, Aguiar AMF, Boieiro M, Carles-TolrÃ¡ M, Serrano ARM (coordination). 2008. The arthropods (Arthropoda) of the Madeira and Selvagens archipelagos. In: Borges PAV, Abreu C, et al. (eds.). A list of the terrestrial fungi, flora and fauna of Madeira and Selvagens archipelagos. pp.271-356, DirecÃ§Ã£o Regional do Ambiente da Madeira and Universidade dos AÃ§ores, Funchal and Angra do HeroÃ­smo		Yes	No	Yes
Animalia	Arthropoda	Insecta	Coleoptera	Tenebrionidae	Trachyscelis	aphodioides		Trachyscelis aphodioides Latreille, 1809	species		Borges PAV, Aguiar AMF, Boieiro M, Carles-TolrÃ¡ M, Serrano ARM (coordination). 2008. The arthropods (Arthropoda) of the Madeira and Selvagens archipelagos. In: Borges PAV, Abreu C, et al. (eds.). A list of the terrestrial fungi, flora and fauna of Madeira and Selvagens archipelagos. pp.271-356, DirecÃ§Ã£o Regional do Ambiente da Madeira and Universidade dos AÃ§ores, Funchal and Angra do HeroÃ­smo		Yes	No	Yes
Animalia	Arthropoda	Arachnida	Araneae	Gnaphosidae	Zelotes	longipes		Zelotes longipes (L. Koch, 1866)	species		Borges PAV, Aguiar AMF, Boieiro M, Carles-TolrÃ¡ M, Serrano ARM (coordination). 2008. The arthropods (Arthropoda) of the Madeira and Selvagens archipelagos. In: Borges PAV, Abreu C, et al. (eds.). A list of the terrestrial fungi, flora and fauna of Madeira and Selvagens archipelagos. pp.271-356, DirecÃ§Ã£o Regional do Ambiente da Madeira and Universidade dos AÃ§ores, Funchal and Angra do HeroÃ­smo		Yes	No	Yes
Animalia	Arthropoda	Insecta	Hymenoptera	Formicidae	Monomorium	subopacum		Monomorium subopacum (F. Smith, 1858)	species		Borges PAV, Aguiar AMF, Boieiro M, Carles-TolrÃ¡ M, Serrano ARM (coordination). 2008. The arthropods (Arthropoda) of the Madeira and Selvagens archipelagos. In: Borges PAV, Abreu C, et al. (eds.). A list of the terrestrial fungi, flora and fauna of Madeira and Selvagens archipelagos. pp.271-356, DirecÃ§Ã£o Regional do Ambiente da Madeira and Universidade dos AÃ§ores, Funchal and Angra do HeroÃ­smo		Yes	No	Yes		Yes
Animalia	Arthropoda	Insecta	Coleoptera	Chrysomelidae	Phyllotreta	procera		Phyllotreta procera (Redtenbacher, 1849)	species		Borges PAV, Aguiar AMF, Boieiro M, Carles-TolrÃ¡ M, Serrano ARM (coordination). 2008. The arthropods (Arthropoda) of the Madeira and Selvagens archipelagos. In: Borges PAV, Abreu C, et al. (eds.). A list of the terrestrial fungi, flora and fauna of Madeira and Selvagens archipelagos. pp.271-356, DirecÃ§Ã£o Regional do Ambiente da Madeira and Universidade dos AÃ§ores, Funchal and Angra do HeroÃ­smo		Yes	No	Yes
Animalia	Arthropoda	Insecta	Coleoptera	Nitidulidae	Meligethes	varicollis		Meligethes varicollis Wollaston, 1854	species		Borges PAV, Aguiar AMF, Boieiro M, Carles-TolrÃ¡ M, Serrano ARM (coordination). 2008. The arthropods (Arthropoda) of the Madeira and Selvagens archipelagos. In: Borges PAV, Abreu C, et al. (eds.). A list of the terrestrial fungi, flora and fauna of Madeira and Selvagens archipelagos. pp.271-356, DirecÃ§Ã£o Regional do Ambiente da Madeira and Universidade dos AÃ§ores, Funchal and Angra do HeroÃ­smo		Yes	No	Yes
Animalia	Arthropoda	Arachnida	Araneae	Salticidae	Chalcoscirtus	sublestus		Chalcoscirtus sublestus (Blackwall, 1867)	species		Borges PAV, Aguiar AMF, Boieiro M, Carles-TolrÃ¡ M, Serrano ARM (coordination). 2008. The arthropods (Arthropoda) of the Madeira and Selvagens archipelagos. In: Borges PAV, Abreu C, et al. (eds.). A list of the terrestrial fungi, flora and fauna of Madeira and Selvagens archipelagos. pp.271-356, DirecÃ§Ã£o Regional do Ambiente da Madeira and Universidade dos AÃ§ores, Funchal and Angra do HeroÃ­smo		No	No	Yes
Animalia	Arthropoda	Insecta	Coleoptera	Carabidae	Amara	cottyi	cottyi	Amara cottyi cottyi Coquerel, 1859	subspecies		Borges PAV, Aguiar AMF, Boieiro M, Carles-TolrÃ¡ M, Serrano ARM (coordination). 2008. The arthropods (Arthropoda) of the Madeira and Selvagens archipelagos. In: Borges PAV, Abreu C, et al. (eds.). A list of the terrestrial fungi, flora and fauna of Madeira and Selvagens archipelagos. pp.271-356, DirecÃ§Ã£o Regional do Ambiente da Madeira and Universidade dos AÃ§ores, Funchal and Angra do HeroÃ­smo		No	No	Yes
Animalia	Arthropoda	Insecta	Hymenoptera	Braconidae	Blacus	pappianus		Blacus pappianus Haeselbarth, 1973	species		Borges PAV, Aguiar AMF, Boieiro M, Carles-TolrÃ¡ M, Serrano ARM (coordination). 2008. The arthropods (Arthropoda) of the Madeira and Selvagens archipelagos. In: Borges PAV, Abreu C, et al. (eds.). A list of the terrestrial fungi, flora and fauna of Madeira and Selvagens archipelagos. pp.271-356, DirecÃ§Ã£o Regional do Ambiente da Madeira and Universidade dos AÃ§ores, Funchal and Angra do HeroÃ­smo		No	No	Yes
Animalia	Arthropoda	Insecta	Diptera	Hybotidae	Chersodromia	colliniana		Chersodromia colliniana Frey, 1936	species		Borges PAV, Aguiar AMF, Boieiro M, Carles-TolrÃ¡ M, Serrano ARM (coordination). 2008. The arthropods (Arthropoda) of the Madeira and Selvagens archipelagos. In: Borges PAV, Abreu C, et al. (eds.). A list of the terrestrial fungi, flora and fauna of Madeira and Selvagens archipelagos. pp.271-356, DirecÃ§Ã£o Regional do Ambiente da Madeira and Universidade dos AÃ§ores, Funchal and Angra do HeroÃ­smo		No	No	Yes
Animalia	Arthropoda	Arachnida	Araneae	Gnaphosidae	Drassodes	lutescens		Drassodes lutescens (C. L. Koch, 1839)	species		Borges PAV, Aguiar AMF, Boieiro M, Carles-TolrÃ¡ M, Serrano ARM (coordination). 2008. The arthropods (Arthropoda) of the Madeira and Selvagens archipelagos. In: Borges PAV, Abreu C, et al. (eds.). A list of the terrestrial fungi, flora and fauna of Madeira and Selvagens archipelagos. pp.271-356, DirecÃ§Ã£o Regional do Ambiente da Madeira and Universidade dos AÃ§ores, Funchal and Angra do HeroÃ­smo		No	No	Yes
Animalia	Arthropoda	Arachnida	Araneae	Theridiidae	Enoplognatha	sattleri		Enoplognatha sattleri BÃ¶senberg, 1895	species		Borges PAV, Aguiar AMF, Boieiro M, Carles-TolrÃ¡ M, Serrano ARM (coordination). 2008. The arthropods (Arthropoda) of the Madeira and Selvagens archipelagos. In: Borges PAV, Abreu C, et al. (eds.). A list of the terrestrial fungi, flora and fauna of Madeira and Selvagens archipelagos. pp.271-356, DirecÃ§Ã£o Regional do Ambiente da Madeira and Universidade dos AÃ§ores, Funchal and Angra do HeroÃ­smo		No	No	Yes
Animalia	Arthropoda	Insecta	Thysanoptera	Phlaeothripidae	Haplothrips	dilatipennis		Haplothrips dilatipennis zur Strassen, 1965	species		Borges PAV, Aguiar AMF, Boieiro M, Carles-TolrÃ¡ M, Serrano ARM (coordination). 2008. The arthropods (Arthropoda) of the Madeira and Selvagens archipelagos. In: Borges PAV, Abreu C, et al. (eds.). A list of the terrestrial fungi, flora and fauna of Madeira and Selvagens archipelagos. pp.271-356, DirecÃ§Ã£o Regional do Ambiente da Madeira and Universidade dos AÃ§ores, Funchal and Angra do HeroÃ­smo		No	No	Yes
Animalia	Arthropoda	Insecta	Hymenoptera	Braconidae	Macrocentrus	collaris		Macrocentrus collaris (Spinola, 1808)	species		Borges PAV, Aguiar AMF, Boieiro M, Carles-TolrÃ¡ M, Serrano ARM (coordination). 2008. The arthropods (Arthropoda) of the Madeira and Selvagens archipelagos. In: Borges PAV, Abreu C, et al. (eds.). A list of the terrestrial fungi, flora and fauna of Madeira and Selvagens archipelagos. pp.271-356, DirecÃ§Ã£o Regional do Ambiente da Madeira and Universidade dos AÃ§ores, Funchal and Angra do HeroÃ­smo		No	No	Yes
Animalia	Arthropoda	Arachnida	Araneae	Theridiidae	Paidiscura	orotavensis		Paidiscura orotavensis (Schmidt, 1968)	species		Borges PAV, Aguiar AMF, Boieiro M, Carles-TolrÃ¡ M, Serrano ARM (coordination). 2008. The arthropods (Arthropoda) of the Madeira and Selvagens archipelagos. In: Borges PAV, Abreu C, et al. (eds.). A list of the terrestrial fungi, flora and fauna of Madeira and Selvagens archipelagos. pp.271-356, DirecÃ§Ã£o Regional do Ambiente da Madeira and Universidade dos AÃ§ores, Funchal and Angra do HeroÃ­smo		No	No	Yes
Animalia	Arthropoda	Insecta	Lepidoptera	Nymphalidae	Vanessa	vulcania		Vanessa vulcania Godart, 1821	species		Borges PAV, Aguiar AMF, Boieiro M, Carles-TolrÃ¡ M, Serrano ARM (coordination). 2008. The arthropods (Arthropoda) of the Madeira and Selvagens archipelagos. In: Borges PAV, Abreu C, et al. (eds.). A list of the terrestrial fungi, flora and fauna of Madeira and Selvagens archipelagos. pp.271-356, DirecÃ§Ã£o Regional do Ambiente da Madeira and Universidade dos AÃ§ores, Funchal and Angra do HeroÃ­smo		Yes	No	Yes
Animalia	Arthropoda	Insecta	Coleoptera	Oedemeridae	Oedemera	barbara		Oedemera barbara (Fabricius, 1792)	species		Borges PAV, Aguiar AMF, Boieiro M, Carles-TolrÃ¡ M, Serrano ARM (coordination). 2008. The arthropods (Arthropoda) of the Madeira and Selvagens archipelagos. In: Borges PAV, Abreu C, et al. (eds.). A list of the terrestrial fungi, flora and fauna of Madeira and Selvagens archipelagos. pp.271-356, DirecÃ§Ã£o Regional do Ambiente da Madeira and Universidade dos AÃ§ores, Funchal and Angra do HeroÃ­smo		Yes	No	Yes
Animalia	Arthropoda	Insecta	Coleoptera	Curculionidae	Echinodera	pallida		Echinodera pallida Israelson, 1985	species		Borges PAV, Aguiar AMF, Boieiro M, Carles-TolrÃ¡ M, Serrano ARM (coordination). 2008. The arthropods (Arthropoda) of the Madeira and Selvagens archipelagos. In: Borges PAV, Abreu C, et al. (eds.). A list of the terrestrial fungi, flora and fauna of Madeira and Selvagens archipelagos. pp.271-356, DirecÃ§Ã£o Regional do Ambiente da Madeira and Universidade dos AÃ§ores, Funchal and Angra do HeroÃ­smo		No	No	Yes
Animalia	Arthropoda	Insecta	Coleoptera	Chrysomelidae	Psylliodes	stolidus		Psylliodes stolidus Wollaston, 1860	species		Borges PAV, Aguiar AMF, Boieiro M, Carles-TolrÃ¡ M, Serrano ARM (coordination). 2008. The arthropods (Arthropoda) of the Madeira and Selvagens archipelagos. In: Borges PAV, Abreu C, et al. (eds.). A list of the terrestrial fungi, flora and fauna of Madeira and Selvagens archipelagos. pp.271-356, DirecÃ§Ã£o Regional do Ambiente da Madeira and Universidade dos AÃ§ores, Funchal and Angra do HeroÃ­smo		No	No	Yes
Animalia	Arthropoda	Insecta	Odonata	Libellulidae	Sympetrum	nigrifemur		Sympetrum nigrifemur (Selys, 1884)	species		Borges PAV, Aguiar AMF, Boieiro M, Carles-TolrÃ¡ M, Serrano ARM (coordination). 2008. The arthropods (Arthropoda) of the Madeira and Selvagens archipelagos. In: Borges PAV, Abreu C, et al. (eds.). A list of the terrestrial fungi, flora and fauna of Madeira and Selvagens archipelagos. pp.271-356, DirecÃ§Ã£o Regional do Ambiente da Madeira and Universidade dos AÃ§ores, Funchal and Angra do HeroÃ­smo		No	No	Yes
Animalia	Arthropoda	Insecta	Coleoptera	Curculionidae	Acalles	neptunus		Acalles neptunus Wollaston, 1854	species		Borges PAV, Aguiar AMF, Boieiro M, Carles-TolrÃ¡ M, Serrano ARM (coordination). 2008. The arthropods (Arthropoda) of the Madeira and Selvagens archipelagos. In: Borges PAV, Abreu C, et al. (eds.). A list of the terrestrial fungi, flora and fauna of Madeira and Selvagens archipelagos. pp.271-356, DirecÃ§Ã£o Regional do Ambiente da Madeira and Universidade dos AÃ§ores, Funchal and Angra do HeroÃ­smo		No	No	Yes
Animalia	Arthropoda	Insecta	Coleoptera	Coccinellidae	Coccinella	algerica		Coccinella algerica KovÃ¡r, 1977	species		Borges PAV, Aguiar AMF, Boieiro M, Carles-TolrÃ¡ M, Serrano ARM (coordination). 2008. The arthropods (Arthropoda) of the Madeira and Selvagens archipelagos. In: Borges PAV, Abreu C, et al. (eds.). A list of the terrestrial fungi, flora and fauna of Madeira and Selvagens archipelagos. pp.271-356, DirecÃ§Ã£o Regional do Ambiente da Madeira and Universidade dos AÃ§ores, Funchal and Angra do HeroÃ­smo		No	No	Yes
Animalia	Arthropoda	Insecta	Orthoptera	Acrididae	Acrotylus	longipes		Acrotylus longipes (Charpentier, 1845)	species		Borges PAV, Aguiar AMF, Boieiro M, Carles-TolrÃ¡ M, Serrano ARM (coordination). 2008. The arthropods (Arthropoda) of the Madeira and Selvagens archipelagos. In: Borges PAV, Abreu C, et al. (eds.). A list of the terrestrial fungi, flora and fauna of Madeira and Selvagens archipelagos. pp.271-356, DirecÃ§Ã£o Regional do Ambiente da Madeira and Universidade dos AÃ§ores, Funchal and Angra do HeroÃ­smo		No	No	Yes
Animalia	Arthropoda	Insecta	Psocoptera	Trogiidae	Cerobasis	annulata		Cerobasis annulata (Hagen, 1865)	species		Borges PAV, Aguiar AMF, Boieiro M, Carles-TolrÃ¡ M, Serrano ARM (coordination). 2008. The arthropods (Arthropoda) of the Madeira and Selvagens archipelagos. In: Borges PAV, Abreu C, et al. (eds.). A list of the terrestrial fungi, flora and fauna of Madeira and Selvagens archipelagos. pp.271-356, DirecÃ§Ã£o Regional do Ambiente da Madeira and Universidade dos AÃ§ores, Funchal and Angra do HeroÃ­smo		No	No	Yes
Animalia	Arthropoda	Diplopoda	Julida	Julidae	Dolichoiulus	salvagicus		Dolichoiulus salvagicus (Latzel, 1895)	species		Borges PAV, Aguiar AMF, Boieiro M, Carles-TolrÃ¡ M, Serrano ARM (coordination). 2008. The arthropods (Arthropoda) of the Madeira and Selvagens archipelagos. In: Borges PAV, Abreu C, et al. (eds.). A list of the terrestrial fungi, flora and fauna of Madeira and Selvagens archipelagos. pp.271-356, DirecÃ§Ã£o Regional do Ambiente da Madeira and Universidade dos AÃ§ores, Funchal and Angra do HeroÃ­smo		No	No	Yes
Animalia	Arthropoda	Arachnida	Araneae	Uloboridae	Hyptiotes	flavidus		Hyptiotes flavidus (Blackwall, 1862)	species		Borges PAV, Aguiar AMF, Boieiro M, Carles-TolrÃ¡ M, Serrano ARM (coordination). 2008. The arthropods (Arthropoda) of the Madeira and Selvagens archipelagos. In: Borges PAV, Abreu C, et al. (eds.). A list of the terrestrial fungi, flora and fauna of Madeira and Selvagens archipelagos. pp.271-356, DirecÃ§Ã£o Regional do Ambiente da Madeira and Universidade dos AÃ§ores, Funchal and Angra do HeroÃ­smo		No	No	Yes
Animalia	Arthropoda	Arachnida	Araneae	Araneidae	Mangora	acalypha		Mangora acalypha (Walckenaer, 1802)	species		Borges PAV, Aguiar AMF, Boieiro M, Carles-TolrÃ¡ M, Serrano ARM (coordination). 2008. The arthropods (Arthropoda) of the Madeira and Selvagens archipelagos. In: Borges PAV, Abreu C, et al. (eds.). A list of the terrestrial fungi, flora and fauna of Madeira and Selvagens archipelagos. pp.271-356, DirecÃ§Ã£o Regional do Ambiente da Madeira and Universidade dos AÃ§ores, Funchal and Angra do HeroÃ­smo		Yes	No	Yes
Animalia	Arthropoda	Insecta	Coleoptera	Anobiidae	Mezium	americanum		Mezium americanum (Laporte, 1840)	species		Borges PAV, Aguiar AMF, Boieiro M, Carles-TolrÃ¡ M, Serrano ARM (coordination). 2008. The arthropods (Arthropoda) of the Madeira and Selvagens archipelagos. In: Borges PAV, Abreu C, et al. (eds.). A list of the terrestrial fungi, flora and fauna of Madeira and Selvagens archipelagos. pp.271-356, DirecÃ§Ã£o Regional do Ambiente da Madeira and Universidade dos AÃ§ores, Funchal and Angra do HeroÃ­smo		No	No	Yes
Animalia	Arthropoda	Insecta	Coleoptera	Coccinellidae	Nephus	flavopictus		Nephus flavopictus (Wollaston, 1854)	species		Borges PAV, Aguiar AMF, Boieiro M, Carles-TolrÃ¡ M, Serrano ARM (coordination). 2008. The arthropods (Arthropoda) of the Madeira and Selvagens archipelagos. In: Borges PAV, Abreu C, et al. (eds.). A list of the terrestrial fungi, flora and fauna of Madeira and Selvagens archipelagos. pp.271-356, DirecÃ§Ã£o Regional do Ambiente da Madeira and Universidade dos AÃ§ores, Funchal and Angra do HeroÃ­smo		No	No	Yes
Animalia	Arthropoda	Arachnida	Araneae	Oecobiidae	Oecobius	selvagensis		Oecobius selvagensis Wunderlich, 1995	species		Borges PAV, Aguiar AMF, Boieiro M, Carles-TolrÃ¡ M, Serrano ARM (coordination). 2008. The arthropods (Arthropoda) of the Madeira and Selvagens archipelagos. In: Borges PAV, Abreu C, et al. (eds.). A list of the terrestrial fungi, flora and fauna of Madeira and Selvagens archipelagos. pp.271-356, DirecÃ§Ã£o Regional do Ambiente da Madeira and Universidade dos AÃ§ores, Funchal and Angra do HeroÃ­smo		No	No	Yes
Animalia	Arthropoda	Arachnida	Araneae	Oecobiidae	Oecobius	navus		Oecobius navus Blackwall, 1859	species		Borges PAV, Aguiar AMF, Boieiro M, Carles-TolrÃ¡ M, Serrano ARM (coordination). 2008. The arthropods (Arthropoda) of the Madeira and Selvagens archipelagos. In: Borges PAV, Abreu C, et al. (eds.). A list of the terrestrial fungi, flora and fauna of Madeira and Selvagens archipelagos. pp.271-356, DirecÃ§Ã£o Regional do Ambiente da Madeira and Universidade dos AÃ§ores, Funchal and Angra do HeroÃ­smo		Yes	No	Yes
Animalia	Arthropoda	Arachnida	Araneae	Salticidae	Pellenes	geniculatus		Pellenes geniculatus (Simon, 1868)	species		Borges PAV, Aguiar AMF, Boieiro M, Carles-TolrÃ¡ M, Serrano ARM (coordination). 2008. The arthropods (Arthropoda) of the Madeira and Selvagens archipelagos. In: Borges PAV, Abreu C, et al. (eds.). A list of the terrestrial fungi, flora and fauna of Madeira and Selvagens archipelagos. pp.271-356, DirecÃ§Ã£o Regional do Ambiente da Madeira and Universidade dos AÃ§ores, Funchal and Angra do HeroÃ­smo		No	No	Yes
Animalia	Arthropoda	Insecta	Coleoptera	Dasytidae	Psilothrix	illustris		Psilothrix illustris (Wollaston, 1854)	species		Borges PAV, Aguiar AMF, Boieiro M, Carles-TolrÃ¡ M, Serrano ARM (coordination). 2008. The arthropods (Arthropoda) of the Madeira and Selvagens archipelagos. In: Borges PAV, Abreu C, et al. (eds.). A list of the terrestrial fungi, flora and fauna of Madeira and Selvagens archipelagos. pp.271-356, DirecÃ§Ã£o Regional do Ambiente da Madeira and Universidade dos AÃ§ores, Funchal and Angra do HeroÃ­smo		No	No	Yes
Animalia	Arthropoda	Arachnida	Araneae	Salticidae	Salticus	mutabilis		Salticus mutabilis Lucas, 1846	species		Borges PAV, Aguiar AMF, Boieiro M, Carles-TolrÃ¡ M, Serrano ARM (coordination). 2008. The arthropods (Arthropoda) of the Madeira and Selvagens archipelagos. In: Borges PAV, Abreu C, et al. (eds.). A list of the terrestrial fungi, flora and fauna of Madeira and Selvagens archipelagos. pp.271-356, DirecÃ§Ã£o Regional do Ambiente da Madeira and Universidade dos AÃ§ores, Funchal and Angra do HeroÃ­smo		No	No	Yes
Animalia	Arthropoda	Arachnida	Araneae	Segestriidae	Ariadna	maderiana		Ariadna maderiana Warburton, 1892	species		Borges PAV, Aguiar AMF, Boieiro M, Carles-TolrÃ¡ M, Serrano ARM (coordination). 2008. The arthropods (Arthropoda) of the Madeira and Selvagens archipelagos. In: Borges PAV, Abreu C, et al. (eds.). A list of the terrestrial fungi, flora and fauna of Madeira and Selvagens archipelagos. pp.271-356, DirecÃ§Ã£o Regional do Ambiente da Madeira and Universidade dos AÃ§ores, Funchal and Angra do HeroÃ­smo		No	No	Yes
Animalia	Arthropoda	Insecta	Coleoptera	Malachiidae	Attalus	oceanicus		Attalus oceanicus Evers, 1971	species		Borges PAV, Aguiar AMF, Boieiro M, Carles-TolrÃ¡ M, Serrano ARM (coordination). 2008. The arthropods (Arthropoda) of the Madeira and Selvagens archipelagos. In: Borges PAV, Abreu C, et al. (eds.). A list of the terrestrial fungi, flora and fauna of Madeira and Selvagens archipelagos. pp.271-356, DirecÃ§Ã£o Regional do Ambiente da Madeira and Universidade dos AÃ§ores, Funchal and Angra do HeroÃ­smo		No	No	Yes
Animalia	Arthropoda	Insecta	Lepidoptera	Crambidae	Palpita	vitrealis		Palpita vitrealis (Rossi, 1794)	species		Borges PAV, Aguiar AMF, Boieiro M, Carles-TolrÃ¡ M, Serrano ARM (coordination). 2008. The arthropods (Arthropoda) of the Madeira and Selvagens archipelagos. In: Borges PAV, Abreu C, et al. (eds.). A list of the terrestrial fungi, flora and fauna of Madeira and Selvagens archipelagos. pp.271-356, DirecÃ§Ã£o Regional do Ambiente da Madeira and Universidade dos AÃ§ores, Funchal and Angra do HeroÃ­smo		Yes	No	Yes
Animalia	Arthropoda	Insecta	Coleoptera	Staphylinidae	Philonthus	longicornis		Philonthus longicornis Stephens, 1832	species		Borges PAV, Aguiar AMF, Boieiro M, Carles-TolrÃ¡ M, Serrano ARM (coordination). 2008. The arthropods (Arthropoda) of the Madeira and Selvagens archipelagos. In: Borges PAV, Abreu C, et al. (eds.). A list of the terrestrial fungi, flora and fauna of Madeira and Selvagens archipelagos. pp.271-356, DirecÃ§Ã£o Regional do Ambiente da Madeira and Universidade dos AÃ§ores, Funchal and Angra do HeroÃ­smo		Yes	No	Yes
Animalia	Arthropoda	Insecta	Coleoptera	Staphylinidae	Philonthus	politus		Philonthus politus (Linnaeus, 1758)	species		Borges PAV, Aguiar AMF, Boieiro M, Carles-TolrÃ¡ M, Serrano ARM (coordination). 2008. The arthropods (Arthropoda) of the Madeira and Selvagens archipelagos. In: Borges PAV, Abreu C, et al. (eds.). A list of the terrestrial fungi, flora and fauna of Madeira and Selvagens archipelagos. pp.271-356, DirecÃ§Ã£o Regional do Ambiente da Madeira and Universidade dos AÃ§ores, Funchal and Angra do HeroÃ­smo		Yes	No	Yes
Animalia	Arthropoda	Arachnida	Araneae	Theridiidae	Steatoda	grossa		Steatoda grossa (C. L. Koch, 1838)	species		Borges PAV, Aguiar AMF, Boieiro M, Carles-TolrÃ¡ M, Serrano ARM (coordination). 2008. The arthropods (Arthropoda) of the Madeira and Selvagens archipelagos. In: Borges PAV, Abreu C, et al. (eds.). A list of the terrestrial fungi, flora and fauna of Madeira and Selvagens archipelagos. pp.271-356, DirecÃ§Ã£o Regional do Ambiente da Madeira and Universidade dos AÃ§ores, Funchal and Angra do HeroÃ­smo		Yes	No	Yes
Animalia	Arthropoda	Arachnida	Araneae	Thomisidae	Xysticus	lanzarotensis		Xysticus lanzarotensis (Wunderlich, 1992)	species		Borges PAV, Aguiar AMF, Boieiro M, Carles-TolrÃ¡ M, Serrano ARM (coordination). 2008. The arthropods (Arthropoda) of the Madeira and Selvagens archipelagos. In: Borges PAV, Abreu C, et al. (eds.). A list of the terrestrial fungi, flora and fauna of Madeira and Selvagens archipelagos. pp.271-356, DirecÃ§Ã£o Regional do Ambiente da Madeira and Universidade dos AÃ§ores, Funchal and Angra do HeroÃ­smo		No	No	Yes
Animalia	Arthropoda	Insecta	Lepidoptera	Noctuidae	Agrotis	lanzarotensis		Agrotis lanzarotensis Rebel, 1894	species		Borges PAV, Aguiar AMF, Boieiro M, Carles-TolrÃ¡ M, Serrano ARM (coordination). 2008. The arthropods (Arthropoda) of the Madeira and Selvagens archipelagos. In: Borges PAV, Abreu C, et al. (eds.). A list of the terrestrial fungi, flora and fauna of Madeira and Selvagens archipelagos. pp.271-356, DirecÃ§Ã£o Regional do Ambiente da Madeira and Universidade dos AÃ§ores, Funchal and Angra do HeroÃ­smo		No	No	Yes
Animalia	Arthropoda	Insecta	Coleoptera	Hydrophilidae	Cercyon	nigriceps		Cercyon nigriceps (Marsham, 1802)	species		Borges PAV, Aguiar AMF, Boieiro M, Carles-TolrÃ¡ M, Serrano ARM (coordination). 2008. The arthropods (Arthropoda) of the Madeira and Selvagens archipelagos. In: Borges PAV, Abreu C, et al. (eds.). A list of the terrestrial fungi, flora and fauna of Madeira and Selvagens archipelagos. pp.271-356, DirecÃ§Ã£o Regional do Ambiente da Madeira and Universidade dos AÃ§ores, Funchal and Angra do HeroÃ­smo		Yes	No	Yes
Animalia	Arthropoda	Insecta	Psocoptera	Ectopsocidae	Ectopsocus	strauchi		Ectopsocus strauchi Enderlein, 1906	species		Borges PAV, Aguiar AMF, Boieiro M, Carles-TolrÃ¡ M, Serrano ARM (coordination). 2008. The arthropods (Arthropoda) of the Madeira and Selvagens archipelagos. In: Borges PAV, Abreu C, et al. (eds.). A list of the terrestrial fungi, flora and fauna of Madeira and Selvagens archipelagos. pp.271-356, DirecÃ§Ã£o Regional do Ambiente da Madeira and Universidade dos AÃ§ores, Funchal and Angra do HeroÃ­smo		No	No	Yes
Animalia	Arthropoda	Insecta	Hemiptera	Cicadellidae	Exitianus	fasciolatus		Exitianus fasciolatus (Melichar, 1911)	species		Borges PAV, Aguiar AMF, Boieiro M, Carles-TolrÃ¡ M, Serrano ARM (coordination). 2008. The arthropods (Arthropoda) of the Madeira and Selvagens archipelagos. In: Borges PAV, Abreu C, et al. (eds.). A list of the terrestrial fungi, flora and fauna of Madeira and Selvagens archipelagos. pp.271-356, DirecÃ§Ã£o Regional do Ambiente da Madeira and Universidade dos AÃ§ores, Funchal and Angra do HeroÃ­smo		No	No	Yes
Animalia	Arthropoda	Arachnida	Araneae	Scytodidae	Scytodes	velutina		Scytodes velutina Heineken & Lowe, 1832	species		Borges PAV, Aguiar AMF, Boieiro M, Carles-TolrÃ¡ M, Serrano ARM (coordination). 2008. The arthropods (Arthropoda) of the Madeira and Selvagens archipelagos. In: Borges PAV, Abreu C, et al. (eds.). A list of the terrestrial fungi, flora and fauna of Madeira and Selvagens archipelagos. pp.271-356, DirecÃ§Ã£o Regional do Ambiente da Madeira and Universidade dos AÃ§ores, Funchal and Angra do HeroÃ­smo		No	No	Yes
Animalia	Arthropoda	Insecta	Hymenoptera	Formicidae	Pheidole	pallidula		Pheidole pallidula (Nylander, 1849)	species		Borges PAV, Aguiar AMF, Boieiro M, Carles-TolrÃ¡ M, Serrano ARM (coordination). 2008. The arthropods (Arthropoda) of the Madeira and Selvagens archipelagos. In: Borges PAV, Abreu C, et al. (eds.). A list of the terrestrial fungi, flora and fauna of Madeira and Selvagens archipelagos. pp.271-356, DirecÃ§Ã£o Regional do Ambiente da Madeira and Universidade dos AÃ§ores, Funchal and Angra do HeroÃ­smo		Yes	No	Yes
Animalia	Arthropoda	Insecta	Coleoptera	Meloidae	Meloe	flavicomus		Meloe flavicomus Wollaston, 1854	species		Borges PAV, Aguiar AMF, Boieiro M, Carles-TolrÃ¡ M, Serrano ARM (coordination). 2008. The arthropods (Arthropoda) of the Madeira and Selvagens archipelagos. In: Borges PAV, Abreu C, et al. (eds.). A list of the terrestrial fungi, flora and fauna of Madeira and Selvagens archipelagos. pp.271-356, DirecÃ§Ã£o Regional do Ambiente da Madeira and Universidade dos AÃ§ores, Funchal and Angra do HeroÃ­smo		No	No	Yes
Animalia	Arthropoda	Insecta	Phthiraptera	Philopteridae	Saemundssonia	peusi		Saemundssonia peusi (Eichler, 1949)	species		Borges PAV, Aguiar AMF, Boieiro M, Carles-TolrÃ¡ M, Serrano ARM (coordination). 2008. The arthropods (Arthropoda) of the Madeira and Selvagens archipelagos. In: Borges PAV, Abreu C, et al. (eds.). A list of the terrestrial fungi, flora and fauna of Madeira and Selvagens archipelagos. pp.271-356, DirecÃ§Ã£o Regional do Ambiente da Madeira and Universidade dos AÃ§ores, Funchal and Angra do HeroÃ­smo		Yes	No	Yes
Animalia	Arthropoda	Arachnida	Araneae	Segestriidae	Segestria	florentina		Segestria florentina (Rossi, 1790)	species		Borges PAV, Aguiar AMF, Boieiro M, Carles-TolrÃ¡ M, Serrano ARM (coordination). 2008. The arthropods (Arthropoda) of the Madeira and Selvagens archipelagos. In: Borges PAV, Abreu C, et al. (eds.). A list of the terrestrial fungi, flora and fauna of Madeira and Selvagens archipelagos. pp.271-356, DirecÃ§Ã£o Regional do Ambiente da Madeira and Universidade dos AÃ§ores, Funchal and Angra do HeroÃ­smo		Yes	No	Yes
Animalia	Arthropoda	Insecta	Coleoptera	Tenebrionidae	Gonocephalum	dilatatum		Gonocephalum dilatatum (Wollaston, 1854)	species		Borges PAV, Aguiar AMF, Boieiro M, Carles-TolrÃ¡ M, Serrano ARM (coordination). 2008. The arthropods (Arthropoda) of the Madeira and Selvagens archipelagos. In: Borges PAV, Abreu C, et al. (eds.). A list of the terrestrial fungi, flora and fauna of Madeira and Selvagens archipelagos. pp.271-356, DirecÃ§Ã£o Regional do Ambiente da Madeira and Universidade dos AÃ§ores, Funchal and Angra do HeroÃ­smo		No	No	Yes
Animalia	Arthropoda	Insecta	Hymenoptera	Braconidae	Microplitis	aduncus		Microplitis aduncus (Ruthe, 1860)	species		Borges PAV, Aguiar AMF, Boieiro M, Carles-TolrÃ¡ M, Serrano ARM (coordination). 2008. The arthropods (Arthropoda) of the Madeira and Selvagens archipelagos. In: Borges PAV, Abreu C, et al. (eds.). A list of the terrestrial fungi, flora and fauna of Madeira and Selvagens archipelagos. pp.271-356, DirecÃ§Ã£o Regional do Ambiente da Madeira and Universidade dos AÃ§ores, Funchal and Angra do HeroÃ­smo		No	No	Yes
Animalia	Arthropoda	Insecta	Hemiptera	Miridae	Phytocoris	selvagensis		Phytocoris selvagensis J. Ribes, 1978	species		Borges PAV, Aguiar AMF, Boieiro M, Carles-TolrÃ¡ M, Serrano ARM (coordination). 2008. The arthropods (Arthropoda) of the Madeira and Selvagens archipelagos. In: Borges PAV, Abreu C, et al. (eds.). A list of the terrestrial fungi, flora and fauna of Madeira and Selvagens archipelagos. pp.271-356, DirecÃ§Ã£o Regional do Ambiente da Madeira and Universidade dos AÃ§ores, Funchal and Angra do HeroÃ­smo		No	No	Yes
Animalia	Arthropoda	Insecta	Coleoptera	Mordellidae	Anaspis	proteus		Anaspis proteus Wollaston, 1854	species		Borges PAV, Aguiar AMF, Boieiro M, Carles-TolrÃ¡ M, Serrano ARM (coordination). 2008. The arthropods (Arthropoda) of the Madeira and Selvagens archipelagos. In: Borges PAV, Abreu C, et al. (eds.). A list of the terrestrial fungi, flora and fauna of Madeira and Selvagens archipelagos. pp.271-356, DirecÃ§Ã£o Regional do Ambiente da Madeira and Universidade dos AÃ§ores, Funchal and Angra do HeroÃ­smo		No	No	Yes
Animalia	Arthropoda	Insecta	Hymenoptera	Braconidae	Phaedrotoma	flaveola		Phaedrotoma flaveola van Achterberg & Aguiar n. sp.	species		Borges PAV, Aguiar AMF, Boieiro M, Carles-TolrÃ¡ M, Serrano ARM (coordination). 2008. The arthropods (Arthropoda) of the Madeira and Selvagens archipelagos. In: Borges PAV, Abreu C, et al. (eds.). A list of the terrestrial fungi, flora and fauna of Madeira and Selvagens archipelagos. pp.271-356, DirecÃ§Ã£o Regional do Ambiente da Madeira and Universidade dos AÃ§ores, Funchal and Angra do HeroÃ­smo		No	No	Yes
Animalia	Arthropoda	Insecta	Hymenoptera	Braconidae	Phaedrotoma	nitidulator		Phaedrotoma nitidulator (Nees, 1834)	species		Borges PAV, Aguiar AMF, Boieiro M, Carles-TolrÃ¡ M, Serrano ARM (coordination). 2008. The arthropods (Arthropoda) of the Madeira and Selvagens archipelagos. In: Borges PAV, Abreu C, et al. (eds.). A list of the terrestrial fungi, flora and fauna of Madeira and Selvagens archipelagos. pp.271-356, DirecÃ§Ã£o Regional do Ambiente da Madeira and Universidade dos AÃ§ores, Funchal and Angra do HeroÃ­smo		No	No	Yes
Animalia	Arthropoda	Arachnida	Araneae	Philodromidae	Philodromus	punctiger		Philodromus punctiger O. P.-Cambridge, 1908	species		Borges PAV, Aguiar AMF, Boieiro M, Carles-TolrÃ¡ M, Serrano ARM (coordination). 2008. The arthropods (Arthropoda) of the Madeira and Selvagens archipelagos. In: Borges PAV, Abreu C, et al. (eds.). A list of the terrestrial fungi, flora and fauna of Madeira and Selvagens archipelagos. pp.271-356, DirecÃ§Ã£o Regional do Ambiente da Madeira and Universidade dos AÃ§ores, Funchal and Angra do HeroÃ­smo		Yes	No	Yes
Animalia	Arthropoda	Insecta	Hymenoptera	Braconidae	Apanteles	appellator		Apanteles appellator Telenga, 1949	species		Borges PAV, Aguiar AMF, Boieiro M, Carles-TolrÃ¡ M, Serrano ARM (coordination). 2008. The arthropods (Arthropoda) of the Madeira and Selvagens archipelagos. In: Borges PAV, Abreu C, et al. (eds.). A list of the terrestrial fungi, flora and fauna of Madeira and Selvagens archipelagos. pp.271-356, DirecÃ§Ã£o Regional do Ambiente da Madeira and Universidade dos AÃ§ores, Funchal and Angra do HeroÃ­smo		No	No	Yes
Animalia	Arthropoda	Insecta	Siphonaptera	Pulicidae	Xenopsylla	gratiosa		Xenopsylla gratiosa (Jordan & Rothschild, 1923)	species		Borges PAV, Aguiar AMF, Boieiro M, Carles-TolrÃ¡ M, Serrano ARM (coordination). 2008. The arthropods (Arthropoda) of the Madeira and Selvagens archipelagos. In: Borges PAV, Abreu C, et al. (eds.). A list of the terrestrial fungi, flora and fauna of Madeira and Selvagens archipelagos. pp.271-356, DirecÃ§Ã£o Regional do Ambiente da Madeira and Universidade dos AÃ§ores, Funchal and Angra do HeroÃ­smo		Yes	No	Yes
Animalia	Arthropoda	Insecta	Coleoptera	Curculionidae	Acalles	senilis	oceanicus	Acalles senilis oceanicus Stueben, 2002	subspecies		Borges PAV, Aguiar AMF, Boieiro M, Carles-TolrÃ¡ M, Serrano ARM (coordination). 2008. The arthropods (Arthropoda) of the Madeira and Selvagens archipelagos. In: Borges PAV, Abreu C, et al. (eds.). A list of the terrestrial fungi, flora and fauna of Madeira and Selvagens archipelagos. pp.271-356, DirecÃ§Ã£o Regional do Ambiente da Madeira and Universidade dos AÃ§ores, Funchal and Angra do HeroÃ­smo		Yes	No	Yes
Plantae	Bryophyta	Bryopsida	Bryales	Bryaceae	Bryum	caespiticium		Bryum caespiticium Hedw.	species		SÃ©rgio C, Sim-Sim M, Fontinha S, Figueira R. 2008. The bryophyte (Bryophyta) of the Madeira and Selvagens archipelagos. In: Borges PAV, Abreu C, et al. (eds.). A list of the terrestrial fungi, flora and fauna of Madeira and Selvagens archipelagos. pp.123-156, DirecÃ§Ã£o Regional do Ambiente da Madeira and Universidade dos AÃ§ores, Funchal and Angra do HeroÃ­smo		Yes	Yes	Yes
Plantae	Bryophyta	Bryopsida	Bryales	Bryaceae	Bryum	canariense		Bryum canariense Brid.	species		SÃ©rgio C, Sim-Sim M, Fontinha S, Figueira R. 2008. The bryophyte (Bryophyta) of the Madeira and Selvagens archipelagos. In: Borges PAV, Abreu C, et al. (eds.). A list of the terrestrial fungi, flora and fauna of Madeira and Selvagens archipelagos. pp.123-156, DirecÃ§Ã£o Regional do Ambiente da Madeira and Universidade dos AÃ§ores, Funchal and Angra do HeroÃ­smo		No	No	Yes
Plantae	Bryophyta	Bryopsida	Dicranales	Fissidentaceae	Fissidens	viridulus		Fissidens viridulus (Sw. ex anon.) Wahlenb.	species		SÃ©rgio C, Sim-Sim M, Fontinha S, Figueira R. 2008. The bryophyte (Bryophyta) of the Madeira and Selvagens archipelagos. In: Borges PAV, Abreu C, et al. (eds.). A list of the terrestrial fungi, flora and fauna of Madeira and Selvagens archipelagos. pp.123-156, DirecÃ§Ã£o Regional do Ambiente da Madeira and Universidade dos AÃ§ores, Funchal and Angra do HeroÃ­smo		Yes	No	Yes
Plantae	Bryophyta	Bryopsida	Hypnales	Pterigynandraceae	Heterocladium	wulfsbergii		Heterocladium wulfsbergii I.Hagen	species		SÃ©rgio C, Sim-Sim M, Fontinha S, Figueira R. 2008. The bryophyte (Bryophyta) of the Madeira and Selvagens archipelagos. In: Borges PAV, Abreu C, et al. (eds.). A list of the terrestrial fungi, flora and fauna of Madeira and Selvagens archipelagos. pp.123-156, DirecÃ§Ã£o Regional do Ambiente da Madeira and Universidade dos AÃ§ores, Funchal and Angra do HeroÃ­smo		Yes	No	Yes
Plantae	Bryophyta	Marchantiopsida	Ricciales	Ricciaceae	Riccia	sorocarpa		Riccia sorocarpa Bisch.	species		SÃ©rgio C, Sim-Sim M, Fontinha S, Figueira R. 2008. The bryophyte (Bryophyta) of the Madeira and Selvagens archipelagos. In: Borges PAV, Abreu C, et al. (eds.). A list of the terrestrial fungi, flora and fauna of Madeira and Selvagens archipelagos. pp.123-156, DirecÃ§Ã£o Regional do Ambiente da Madeira and Universidade dos AÃ§ores, Funchal and Angra do HeroÃ­smo		Yes	Yes	Yes
Plantae	Bryophyta	Bryopsida	Pottiales	Pottiaceae	Tortella	flavovirens		Tortella flavovirens (Bruch) Broth.	species		SÃ©rgio C, Sim-Sim M, Fontinha S, Figueira R. 2008. The bryophyte (Bryophyta) of the Madeira and Selvagens archipelagos. In: Borges PAV, Abreu C, et al. (eds.). A list of the terrestrial fungi, flora and fauna of Madeira and Selvagens archipelagos. pp.123-156, DirecÃ§Ã£o Regional do Ambiente da Madeira and Universidade dos AÃ§ores, Funchal and Angra do HeroÃ­smo		Yes	Yes	Yes
Plantae	Bryophyta	Bryopsida	Pottiales	Pottiaceae	Tortula	atrovirens		Tortula atrovirens (Sm.) Lindb.	species		SÃ©rgio C, Sim-Sim M, Fontinha S, Figueira R. 2008. The bryophyte (Bryophyta) of the Madeira and Selvagens archipelagos. In: Borges PAV, Abreu C, et al. (eds.). A list of the terrestrial fungi, flora and fauna of Madeira and Selvagens archipelagos. pp.123-156, DirecÃ§Ã£o Regional do Ambiente da Madeira and Universidade dos AÃ§ores, Funchal and Angra do HeroÃ­smo		Yes	Yes	Yes
Plantae	Bryophyta	Bryopsida	Pottiales	Pottiaceae	Tortula	lanceolata		Tortula lanceolata R.H.Zander	species		SÃ©rgio C, Sim-Sim M, Fontinha S, Figueira R. 2008. The bryophyte (Bryophyta) of the Madeira and Selvagens archipelagos. In: Borges PAV, Abreu C, et al. (eds.). A list of the terrestrial fungi, flora and fauna of Madeira and Selvagens archipelagos. pp.123-156, DirecÃ§Ã£o Regional do Ambiente da Madeira and Universidade dos AÃ§ores, Funchal and Angra do HeroÃ­smo		Yes	No	Yes
Plantae	Bryophyta	Bryopsida	Pottiales	Pottiaceae	Tortula	muralis		Tortula muralis Hedw.	species		SÃ©rgio C, Sim-Sim M, Fontinha S, Figueira R. 2008. The bryophyte (Bryophyta) of the Madeira and Selvagens archipelagos. In: Borges PAV, Abreu C, et al. (eds.). A list of the terrestrial fungi, flora and fauna of Madeira and Selvagens archipelagos. pp.123-156, DirecÃ§Ã£o Regional do Ambiente da Madeira and Universidade dos AÃ§ores, Funchal and Angra do HeroÃ­smo		Yes	Yes	Yes
Animalia	Chordata	Aves	Passeriformes	Motacillidae	Anthus	berthelotii	berthelotii	Anthus berthelotii berthelotii Bolle, 1862	subspecies		Oliveira P. 2008. The vertebrates (Chordata) of the Madeira and Selvagens archipelagos. In: Borges PAV, Abreu C, et al. (eds.). A list of the terrestrial fungi, flora and fauna of Madeira and Selvagens archipelagos. pp.357-376, DirecÃ§Ã£o Regional do Ambiente da Madeira and Universidade dos AÃ§ores, Funchal and Angra do HeroÃ­smo		Yes	No	Yes
Animalia	Chordata	Aves	Procelariformes	Procelaridae	Pelagodroma	marina	hypoleuca	Pelagodroma marina hypoleuca (Moquin-Tandon, 1841)	subspecies		Oliveira P. 2008. The vertebrates (Chordata) of the Madeira and Selvagens archipelagos. In: Borges PAV, Abreu C, et al. (eds.). A list of the terrestrial fungi, flora and fauna of Madeira and Selvagens archipelagos. pp.357-376, DirecÃ§Ã£o Regional do Ambiente da Madeira and Universidade dos AÃ§ores, Funchal and Angra do HeroÃ­smo		Yes	Yes	Yes
Animalia	Chordata	Sauropsida	Squamata	Gekkonidae	Tarentola	bischoffi		Tarentola bischoffi Joger, 1984	species		Oliveira P. 2008. The vertebrates (Chordata) of the Madeira and Selvagens archipelagos. In: Borges PAV, Abreu C, et al. (eds.). A list of the terrestrial fungi, flora and fauna of Madeira and Selvagens archipelagos. pp.357-376, DirecÃ§Ã£o Regional do Ambiente da Madeira and Universidade dos AÃ§ores, Funchal and Angra do HeroÃ­smo		Yes	Yes	Yes
Animalia	Chordata	Sauropsida	Squamata	Lacertidae	Lacerta	dugesii	selvagensis	Lacerta dugesii selvagensis Bischoff, Osenegg & Mayer, 1989	subspecies		Oliveira P. 2008. The vertebrates (Chordata) of the Madeira and Selvagens archipelagos. In: Borges PAV, Abreu C, et al. (eds.). A list of the terrestrial fungi, flora and fauna of Madeira and Selvagens archipelagos. pp.357-376, DirecÃ§Ã£o Regional do Ambiente da Madeira and Universidade dos AÃ§ores, Funchal and Angra do HeroÃ­smo		Yes	Yes	Yes
Animalia	Chordata	Aves	Charadriiformes	Laridae	Larus	cachinnans	atlantis	Larus cachinnans atlantis Dwight, 1922	subspecies		Oliveira P. 2008. The vertebrates (Chordata) of the Madeira and Selvagens archipelagos. In: Borges PAV, Abreu C, et al. (eds.). A list of the terrestrial fungi, flora and fauna of Madeira and Selvagens archipelagos. pp.357-376, DirecÃ§Ã£o Regional do Ambiente da Madeira and Universidade dos AÃ§ores, Funchal and Angra do HeroÃ­smo		Yes	No	23
Animalia	Chordata	Aves	Charadriiformes	Sternidae	Sterna	hirundo		Sterna hirundo Linnaeus, 1758	species		Oliveira P. 2008. The vertebrates (Chordata) of the Madeira and Selvagens archipelagos. In: Borges PAV, Abreu C, et al. (eds.). A list of the terrestrial fungi, flora and fauna of Madeira and Selvagens archipelagos. pp.357-376, DirecÃ§Ã£o Regional do Ambiente da Madeira and Universidade dos AÃ§ores, Funchal and Angra do HeroÃ­smo		Yes	Yes	Yes
Animalia	Chordata	Aves	Procelariformes	Procelaridae	Bulweria	bulwerii		Bulweria bulwerii (Jardine & Selby, 1828)	species		Oliveira P. 2008. The vertebrates (Chordata) of the Madeira and Selvagens archipelagos. In: Borges PAV, Abreu C, et al. (eds.). A list of the terrestrial fungi, flora and fauna of Madeira and Selvagens archipelagos. pp.357-376, DirecÃ§Ã£o Regional do Ambiente da Madeira and Universidade dos AÃ§ores, Funchal and Angra do HeroÃ­smo		Yes	Yes	Yes		Yes
Animalia	Chordata	Aves	Procelariformes	Procelaridae	Calonectris	diomedea		Calonectris diomedea (Scopoli, 1769)	species		Oliveira P. 2008. The vertebrates (Chordata) of the Madeira and Selvagens archipelagos. In: Borges PAV, Abreu C, et al. (eds.). A list of the terrestrial fungi, flora and fauna of Madeira and Selvagens archipelagos. pp.357-376, DirecÃ§Ã£o Regional do Ambiente da Madeira and Universidade dos AÃ§ores, Funchal and Angra do HeroÃ­smo		Yes	Yes	Yes		Yes
Animalia	Chordata	Aves	Procelariformes	Procelaridae	Oceanodroma	castro		Oceanodroma castro (Harcourt, 1851)	species		Oliveira P. 2008. The vertebrates (Chordata) of the Madeira and Selvagens archipelagos. In: Borges PAV, Abreu C, et al. (eds.). A list of the terrestrial fungi, flora and fauna of Madeira and Selvagens archipelagos. pp.357-376, DirecÃ§Ã£o Regional do Ambiente da Madeira and Universidade dos AÃ§ores, Funchal and Angra do HeroÃ­smo		Yes	Yes	Yes
Animalia	Chordata	Aves	Procelariformes	Procelaridae	Puffinus	assimilis	baroli	Puffinus assimilis baroli (Bonaparte, 1857)	subspecies		Oliveira P. 2008. The vertebrates (Chordata) of the Madeira and Selvagens archipelagos. In: Borges PAV, Abreu C, et al. (eds.). A list of the terrestrial fungi, flora and fauna of Madeira and Selvagens archipelagos. pp.357-376, DirecÃ§Ã£o Regional do Ambiente da Madeira and Universidade dos AÃ§ores, Funchal and Angra do HeroÃ­smo		Yes	No	Yes
Animalia	Mollusca	Gastropoda	Pulmonata	Helicidae	Theba	macandrewiana		Theba macandrewiana (Pfeiffer, 1853)	species		Abreu C, Teixeira D. 2008. The molluscs (Mollusca) of the Madeira and Selvagens archipelagos. In: Borges PAV, Abreu C, et al. (eds.). A list of the terrestrial fungi, flora and fauna of Madeira and Selvagens archipelagos. pp.227-244, DirecÃ§Ã£o Regional do Ambiente da Madeira and Universidade dos AÃ§ores, Funchal and Angra do HeroÃ­smo		Yes	Yes	Yes
Plantae	Pteridophyta	Filicopsida	Aspidiales	Aspleniaceae	Asplenium	marinum		Asplenium marinum L.	species		Jardim R, Menezes de Sequeira M. 2008. The vascular plants (Pteridophyta e Spermatophyta) of the Madeira and Selvagens archipelagos. In: Borges PAV, Abreu C, et al. (eds.). A list of the terrestrial fungi, flora and fauna of Madeira and Selvagens archipelagos. pp.157-208, DirecÃ§Ã£o Regional do Ambiente da Madeira and Universidade dos AÃ§ores, Funchal and Angra do HeroÃ­smo		Yes	Yes	Yes
Plantae	Pteridophyta	Filicopsida	Aspidiales	Aspidiaceae	Cyrtomium	falcatum		Cyrtomium falcatum (L.f.) C. Presl	species		Jardim R, Menezes de Sequeira M. 2008. The vascular plants (Pteridophyta e Spermatophyta) of the Madeira and Selvagens archipelagos. In: Borges PAV, Abreu C, et al. (eds.). A list of the terrestrial fungi, flora and fauna of Madeira and Selvagens archipelagos. pp.157-208, DirecÃ§Ã£o Regional do Ambiente da Madeira and Universidade dos AÃ§ores, Funchal and Angra do HeroÃ­smo		Yes	Yes	Yes
Plantae	Pteridophyta	Filicopsida	Dennstaedtiales	Hypolepidaceae	Pteridium	aquilinum	aquilinum	Pteridium aquilinum (L.) Kuhn subsp. aquilinum	subspecies		Jardim R, Menezes de Sequeira M. 2008. The vascular plants (Pteridophyta e Spermatophyta) of the Madeira and Selvagens archipelagos. In: Borges PAV, Abreu C, et al. (eds.). A list of the terrestrial fungi, flora and fauna of Madeira and Selvagens archipelagos. pp.157-208, DirecÃ§Ã£o Regional do Ambiente da Madeira and Universidade dos AÃ§ores, Funchal and Angra do HeroÃ­smo		Yes	Yes	Yes
Plantae	Spermatophyta	Magnoliopsida	Caryophyllales	Amaranthaceae	Achyranthes	sicula		Achyranthes sicula (L.) All.	species		Jardim R, Menezes de Sequeira M. 2008. The vascular plants (Pteridophyta e Spermatophyta) of the Madeira and Selvagens archipelagos. In: Borges PAV, Abreu C, et al. (eds.). A list of the terrestrial fungi, flora and fauna of Madeira and Selvagens archipelagos. pp.157-208, DirecÃ§Ã£o Regional do Ambiente da Madeira and Universidade dos AÃ§ores, Funchal and Angra do HeroÃ­smo		Yes	No	Yes
Plantae	Spermatophyta	Magnoliopsida	Caryophyllales	Aizoaceae	Aizoon	canariense		Aizon canariense L.	species		Jardim R, Menezes de Sequeira M. 2008. The vascular plants (Pteridophyta e Spermatophyta) of the Madeira and Selvagens archipelagos. In: Borges PAV, Abreu C, et al. (eds.). A list of the terrestrial fungi, flora and fauna of Madeira and Selvagens archipelagos. pp.157-208, DirecÃ§Ã£o Regional do Ambiente da Madeira and Universidade dos AÃ§ores, Funchal and Angra do HeroÃ­smo		Yes	Yes	Yes		Yes
Plantae	Spermatophyta	Magnoliopsida	Umbellales	Apiaceae	Ammi	majus		Ammi majus L.	species		Jardim R, Menezes de Sequeira M. 2008. The vascular plants (Pteridophyta e Spermatophyta) of the Madeira and Selvagens archipelagos. In: Borges PAV, Abreu C, et al. (eds.). A list of the terrestrial fungi, flora and fauna of Madeira and Selvagens archipelagos. pp.157-208, DirecÃ§Ã£o Regional do Ambiente da Madeira and Universidade dos AÃ§ores, Funchal and Angra do HeroÃ­smo		Yes	No	No
Plantae	Spermatophyta	Magnoliopsida	Primulales	Primulaceae	Anagallis	arvensis		Anagallis arvensis L.	species		Jardim R, Menezes de Sequeira M. 2008. The vascular plants (Pteridophyta e Spermatophyta) of the Madeira and Selvagens archipelagos. In: Borges PAV, Abreu C, et al. (eds.). A list of the terrestrial fungi, flora and fauna of Madeira and Selvagens archipelagos. pp.157-208, DirecÃ§Ã£o Regional do Ambiente da Madeira and Universidade dos AÃ§ores, Funchal and Angra do HeroÃ­smo		Yes	Yes	Yes
Plantae	Spermatophyta	Magnoliopsida	Caryophyllales	Caryophyllaceae	Arenaria	leptoclados		Arenaria leptoclados (Rchb.) Guss.	species		Jardim R, Menezes de Sequeira M. 2008. The vascular plants (Pteridophyta e Spermatophyta) of the Madeira and Selvagens archipelagos. In: Borges PAV, Abreu C, et al. (eds.). A list of the terrestrial fungi, flora and fauna of Madeira and Selvagens archipelagos. pp.157-208, DirecÃ§Ã£o Regional do Ambiente da Madeira and Universidade dos AÃ§ores, Funchal and Angra do HeroÃ­smo		Yes	No	Yes
Plantae	Spermatophyta	Magnoliopsida	Asterales	Asteraceae	Argyranthemum	thalassophilum		Argyranthemum thalassophilum (Svent.) Humphr.	species		Jardim R, Menezes de Sequeira M. 2008. The vascular plants (Pteridophyta e Spermatophyta) of the Madeira and Selvagens archipelagos. In: Borges PAV, Abreu C, et al. (eds.). A list of the terrestrial fungi, flora and fauna of Madeira and Selvagens archipelagos. pp.157-208, DirecÃ§Ã£o Regional do Ambiente da Madeira and Universidade dos AÃ§ores, Funchal and Angra do HeroÃ­smo		Yes	No	Yes
Plantae	Spermatophyta	Liliopsida	Liliales	Liliaceae	Asparagus	nesiotes	nesiotes	Asparagus nesiotes Svent. subsp. nesiotes	subspecies		Jardim R, Menezes de Sequeira M. 2008. The vascular plants (Pteridophyta e Spermatophyta) of the Madeira and Selvagens archipelagos. In: Borges PAV, Abreu C, et al. (eds.). A list of the terrestrial fungi, flora and fauna of Madeira and Selvagens archipelagos. pp.157-208, DirecÃ§Ã£o Regional do Ambiente da Madeira and Universidade dos AÃ§ores, Funchal and Angra do HeroÃ­smo		No	No	Yes
Plantae	Spermatophyta	Liliopsida	Liliales	Liliaceae	Asparagus	scoparius		Asparagus scoparius Lowe	species		Jardim R, Menezes de Sequeira M. 2008. The vascular plants (Pteridophyta e Spermatophyta) of the Madeira and Selvagens archipelagos. In: Borges PAV, Abreu C, et al. (eds.). A list of the terrestrial fungi, flora and fauna of Madeira and Selvagens archipelagos. pp.157-208, DirecÃ§Ã£o Regional do Ambiente da Madeira and Universidade dos AÃ§ores, Funchal and Angra do HeroÃ­smo		No	No	Yes
Plantae	Spermatophyta	Magnoliopsida	Fabales	Fabaceae	Astragalus	pelecinus		Astragalus pelecinus (L.) Barneby	species		Jardim R, Menezes de Sequeira M. 2008. The vascular plants (Pteridophyta e Spermatophyta) of the Madeira and Selvagens archipelagos. In: Borges PAV, Abreu C, et al. (eds.). A list of the terrestrial fungi, flora and fauna of Madeira and Selvagens archipelagos. pp.157-208, DirecÃ§Ã£o Regional do Ambiente da Madeira and Universidade dos AÃ§ores, Funchal and Angra do HeroÃ­smo		Yes	Yes	Yes
Plantae	Spermatophyta	Magnoliopsida	Umbellales	Apiaceae	Astydamia	latifolia		Astydamia latifolia (L.f.) Baill.	species		Jardim R, Menezes de Sequeira M. 2008. The vascular plants (Pteridophyta e Spermatophyta) of the Madeira and Selvagens archipelagos. In: Borges PAV, Abreu C, et al. (eds.). A list of the terrestrial fungi, flora and fauna of Madeira and Selvagens archipelagos. pp.157-208, DirecÃ§Ã£o Regional do Ambiente da Madeira and Universidade dos AÃ§ores, Funchal and Angra do HeroÃ­smo		Yes	No	No		Yes
Plantae	Spermatophyta	Liliopsida	Liliales	Liliaceae	Autonoe	madeirensis		Autonoe madeirensis (Menezes) Speta	species		Jardim R, Menezes de Sequeira M. 2008. The vascular plants (Pteridophyta e Spermatophyta) of the Madeira and Selvagens archipelagos. In: Borges PAV, Abreu C, et al. (eds.). A list of the terrestrial fungi, flora and fauna of Madeira and Selvagens archipelagos. pp.157-208, DirecÃ§Ã£o Regional do Ambiente da Madeira and Universidade dos AÃ§ores, Funchal and Angra do HeroÃ­smo		Yes	Yes	Yes
Plantae	Spermatophyta	Magnoliopsida	Caryophyllales	Chenopodiaceae	Bassia	tomentosa		Bassia tomentosa (Lowe) Maire & Weiller	species		Jardim R, Menezes de Sequeira M. 2008. The vascular plants (Pteridophyta e Spermatophyta) of the Madeira and Selvagens archipelagos. In: Borges PAV, Abreu C, et al. (eds.). A list of the terrestrial fungi, flora and fauna of Madeira and Selvagens archipelagos. pp.157-208, DirecÃ§Ã£o Regional do Ambiente da Madeira and Universidade dos AÃ§ores, Funchal and Angra do HeroÃ­smo		Yes	No	Yes
Plantae	Spermatophyta	Magnoliopsida	Asterales	Asteraceae	Bidens	pilosa		Bidens pilosa L.	species		Jardim R, Menezes de Sequeira M. 2008. The vascular plants (Pteridophyta e Spermatophyta) of the Madeira and Selvagens archipelagos. In: Borges PAV, Abreu C, et al. (eds.). A list of the terrestrial fungi, flora and fauna of Madeira and Selvagens archipelagos. pp.157-208, DirecÃ§Ã£o Regional do Ambiente da Madeira and Universidade dos AÃ§ores, Funchal and Angra do HeroÃ­smo		Yes	Yes	Yes
Plantae	Spermatophyta	Magnoliopsida	Capparales	Brassicaceae	Cakile	maritima	maritima	Cakile maritima Scop. subsp. maritima	subspecies		Jardim R, Menezes de Sequeira M. 2008. The vascular plants (Pteridophyta e Spermatophyta) of the Madeira and Selvagens archipelagos. In: Borges PAV, Abreu C, et al. (eds.). A list of the terrestrial fungi, flora and fauna of Madeira and Selvagens archipelagos. pp.157-208, DirecÃ§Ã£o Regional do Ambiente da Madeira and Universidade dos AÃ§ores, Funchal and Angra do HeroÃ­smo		Yes	Yes	Yes
Plantae	Spermatophyta	Magnoliopsida	Asterales	Asteraceae	Calendula	arvensis		Calendula arvensis L.	species		Jardim R, Menezes de Sequeira M. 2008. The vascular plants (Pteridophyta e Spermatophyta) of the Madeira and Selvagens archipelagos. In: Borges PAV, Abreu C, et al. (eds.). A list of the terrestrial fungi, flora and fauna of Madeira and Selvagens archipelagos. pp.157-208, DirecÃ§Ã£o Regional do Ambiente da Madeira and Universidade dos AÃ§ores, Funchal and Angra do HeroÃ­smo		Yes	Yes	Yes
Plantae	Spermatophyta	Magnoliopsida	Asterales	Asteraceae	Centaurea	melitensis		Centaurea melitensis L.	species		Jardim R, Menezes de Sequeira M. 2008. The vascular plants (Pteridophyta e Spermatophyta) of the Madeira and Selvagens archipelagos. In: Borges PAV, Abreu C, et al. (eds.). A list of the terrestrial fungi, flora and fauna of Madeira and Selvagens archipelagos. pp.157-208, DirecÃ§Ã£o Regional do Ambiente da Madeira and Universidade dos AÃ§ores, Funchal and Angra do HeroÃ­smo		Yes	Yes	Yes
Plantae	Spermatophyta	Magnoliopsida	Caryophyllales	Chenopodiaceae	Chenopodium	coronopus		Chenopodium coronopus Moq.	species		Jardim R, Menezes de Sequeira M. 2008. The vascular plants (Pteridophyta e Spermatophyta) of the Madeira and Selvagens archipelagos. In: Borges PAV, Abreu C, et al. (eds.). A list of the terrestrial fungi, flora and fauna of Madeira and Selvagens archipelagos. pp.157-208, DirecÃ§Ã£o Regional do Ambiente da Madeira and Universidade dos AÃ§ores, Funchal and Angra do HeroÃ­smo		Yes	Yes	Yes		Yes
Plantae	Spermatophyta	Magnoliopsida	Asterales	Asteraceae	Chrysanthemum	coronarium		Chrysanthemum coronarium L.	species		Jardim R, Menezes de Sequeira M. 2008. The vascular plants (Pteridophyta e Spermatophyta) of the Madeira and Selvagens archipelagos. In: Borges PAV, Abreu C, et al. (eds.). A list of the terrestrial fungi, flora and fauna of Madeira and Selvagens archipelagos. pp.157-208, DirecÃ§Ã£o Regional do Ambiente da Madeira and Universidade dos AÃ§ores, Funchal and Angra do HeroÃ­smo		Yes	Yes	Yes
Plantae	Spermatophyta	Magnoliopsida	Asterales	Asteraceae	Chrysanthemum	segetum		Chrysanthemum segetum L.	species		Jardim R, Menezes de Sequeira M. 2008. The vascular plants (Pteridophyta e Spermatophyta) of the Madeira and Selvagens archipelagos. In: Borges PAV, Abreu C, et al. (eds.). A list of the terrestrial fungi, flora and fauna of Madeira and Selvagens archipelagos. pp.157-208, DirecÃ§Ã£o Regional do Ambiente da Madeira and Universidade dos AÃ§ores, Funchal and Angra do HeroÃ­smo		Yes	Yes	Yes
Plantae	Spermatophyta	Magnoliopsida	Scrophulariales	Orobanchaceae	Cistanche	phelypaea		Cistanche phelypaea (L.) Cout.	species		Jardim R, Menezes de Sequeira M. 2008. The vascular plants (Pteridophyta e Spermatophyta) of the Madeira and Selvagens archipelagos. In: Borges PAV, Abreu C, et al. (eds.). A list of the terrestrial fungi, flora and fauna of Madeira and Selvagens archipelagos. pp.157-208, DirecÃ§Ã£o Regional do Ambiente da Madeira and Universidade dos AÃ§ores, Funchal and Angra do HeroÃ­smo		Yes	No	No
Plantae	Spermatophyta	Magnoliopsida	Capparales	Brassicaceae	Coronopus	didymus		Coronopus didymus (L.) J.E. Sm.	species		Jardim R, Menezes de Sequeira M. 2008. The vascular plants (Pteridophyta e Spermatophyta) of the Madeira and Selvagens archipelagos. In: Borges PAV, Abreu C, et al. (eds.). A list of the terrestrial fungi, flora and fauna of Madeira and Selvagens archipelagos. pp.157-208, DirecÃ§Ã£o Regional do Ambiente da Madeira and Universidade dos AÃ§ores, Funchal and Angra do HeroÃ­smo		Yes	Yes	Yes
Plantae	Spermatophyta	Magnoliopsida	Saxifragales	Crassulaceae	Crassula	tillaea		Crassula tillaea Lest.-Garl.	species		Jardim R, Menezes de Sequeira M. 2008. The vascular plants (Pteridophyta e Spermatophyta) of the Madeira and Selvagens archipelagos. In: Borges PAV, Abreu C, et al. (eds.). A list of the terrestrial fungi, flora and fauna of Madeira and Selvagens archipelagos. pp.157-208, DirecÃ§Ã£o Regional do Ambiente da Madeira and Universidade dos AÃ§ores, Funchal and Angra do HeroÃ­smo		Yes	No	Yes
Plantae	Spermatophyta	Magnoliopsida	Asterales	Asteraceae	Crepis	divaricata		Crepis divaricata (Lowe) F. W. Schultz	species		Jardim R, Menezes de Sequeira M. 2008. The vascular plants (Pteridophyta e Spermatophyta) of the Madeira and Selvagens archipelagos. In: Borges PAV, Abreu C, et al. (eds.). A list of the terrestrial fungi, flora and fauna of Madeira and Selvagens archipelagos. pp.157-208, DirecÃ§Ã£o Regional do Ambiente da Madeira and Universidade dos AÃ§ores, Funchal and Angra do HeroÃ­smo		No	No	Yes
Plantae	Spermatophyta	Magnoliopsida	Solanales	Convolvulaceae	Cuscuta	epithymum		Cuscuta epithymum (L.) L.	species		Jardim R, Menezes de Sequeira M. 2008. The vascular plants (Pteridophyta e Spermatophyta) of the Madeira and Selvagens archipelagos. In: Borges PAV, Abreu C, et al. (eds.). A list of the terrestrial fungi, flora and fauna of Madeira and Selvagens archipelagos. pp.157-208, DirecÃ§Ã£o Regional do Ambiente da Madeira and Universidade dos AÃ§ores, Funchal and Angra do HeroÃ­smo		Yes	Yes	Yes
Plantae	Spermatophyta	Liliopsida	Poales	Poaceae	Cynosurus	echinatus		Cynosurus echinatus L.	species		Jardim R, Menezes de Sequeira M. 2008. The vascular plants (Pteridophyta e Spermatophyta) of the Madeira and Selvagens archipelagos. In: Borges PAV, Abreu C, et al. (eds.). A list of the terrestrial fungi, flora and fauna of Madeira and Selvagens archipelagos. pp.157-208, DirecÃ§Ã£o Regional do Ambiente da Madeira and Universidade dos AÃ§ores, Funchal and Angra do HeroÃ­smo		Yes	Yes	Yes
Plantae	Spermatophyta	Magnoliopsida	Boraginales	Boraginaceae	Echium	plantagineum		Echium plantagineum L.	species		Jardim R, Menezes de Sequeira M. 2008. The vascular plants (Pteridophyta e Spermatophyta) of the Madeira and Selvagens archipelagos. In: Borges PAV, Abreu C, et al. (eds.). A list of the terrestrial fungi, flora and fauna of Madeira and Selvagens archipelagos. pp.157-208, DirecÃ§Ã£o Regional do Ambiente da Madeira and Universidade dos AÃ§ores, Funchal and Angra do HeroÃ­smo		Yes	Yes	Yes
Plantae	Spermatophyta	Liliopsida	Poales	Poaceae	Elymus	farctus		Elymus farctus (Viv.) Runemark ex Melderis	species		Jardim R, Menezes de Sequeira M. 2008. The vascular plants (Pteridophyta e Spermatophyta) of the Madeira and Selvagens archipelagos. In: Borges PAV, Abreu C, et al. (eds.). A list of the terrestrial fungi, flora and fauna of Madeira and Selvagens archipelagos. pp.157-208, DirecÃ§Ã£o Regional do Ambiente da Madeira and Universidade dos AÃ§ores, Funchal and Angra do HeroÃ­smo		Yes	Yes	Yes
Plantae	Spermatophyta	Magnoliopsida	Polygonales	Polygonaceae	Emex	spinosa		Emex spinosa (L.) Campd.	species		Jardim R, Menezes de Sequeira M. 2008. The vascular plants (Pteridophyta e Spermatophyta) of the Madeira and Selvagens archipelagos. In: Borges PAV, Abreu C, et al. (eds.). A list of the terrestrial fungi, flora and fauna of Madeira and Selvagens archipelagos. pp.157-208, DirecÃ§Ã£o Regional do Ambiente da Madeira and Universidade dos AÃ§ores, Funchal and Angra do HeroÃ­smo		Yes	No	No
Plantae	Spermatophyta	Magnoliopsida	Geraniales	Geraniaceae	Erodium	cicutarium	cicutarium	Erodium cicutarium (L.) L' HÃ©r. subsp. cicutarium	subspecies		Jardim R, Menezes de Sequeira M. 2008. The vascular plants (Pteridophyta e Spermatophyta) of the Madeira and Selvagens archipelagos. In: Borges PAV, Abreu C, et al. (eds.). A list of the terrestrial fungi, flora and fauna of Madeira and Selvagens archipelagos. pp.157-208, DirecÃ§Ã£o Regional do Ambiente da Madeira and Universidade dos AÃ§ores, Funchal and Angra do HeroÃ­smo		Yes	Yes	Yes
Plantae	Spermatophyta	Magnoliopsida	Capparales	Brassicaceae	Erysimum	arbuscula		Erysimum arbuscula (Lowe) Snog.	species		Jardim R, Menezes de Sequeira M. 2008. The vascular plants (Pteridophyta e Spermatophyta) of the Madeira and Selvagens archipelagos. In: Borges PAV, Abreu C, et al. (eds.). A list of the terrestrial fungi, flora and fauna of Madeira and Selvagens archipelagos. pp.157-208, DirecÃ§Ã£o Regional do Ambiente da Madeira and Universidade dos AÃ§ores, Funchal and Angra do HeroÃ­smo		Yes	No	Yes
Plantae	Spermatophyta	Magnoliopsida	Euphorbiales	Euphorbiaceae	Euphorbia	anachoreta		Euphorbia anachoreta Svent.	species		Jardim R, Menezes de Sequeira M. 2008. The vascular plants (Pteridophyta e Spermatophyta) of the Madeira and Selvagens archipelagos. In: Borges PAV, Abreu C, et al. (eds.). A list of the terrestrial fungi, flora and fauna of Madeira and Selvagens archipelagos. pp.157-208, DirecÃ§Ã£o Regional do Ambiente da Madeira and Universidade dos AÃ§ores, Funchal and Angra do HeroÃ­smo		Yes	Yes	Yes
Plantae	Spermatophyta	Magnoliopsida	Geraniales	Zygophyllaceae	Fagonia	cretica		Fagonia cretica L.	species		Jardim R, Menezes de Sequeira M. 2008. The vascular plants (Pteridophyta e Spermatophyta) of the Madeira and Selvagens archipelagos. In: Borges PAV, Abreu C, et al. (eds.). A list of the terrestrial fungi, flora and fauna of Madeira and Selvagens archipelagos. pp.157-208, DirecÃ§Ã£o Regional do Ambiente da Madeira and Universidade dos AÃ§ores, Funchal and Angra do HeroÃ­smo		Yes	Yes	Yes
Plantae	Spermatophyta	Magnoliopsida	Asterales	Asteraceae	Filago	lutescens	atlantica	Filago lutescens Jord. subsp. atlantica Wagenitz	subspecies		Jardim R, Menezes de Sequeira M. 2008. The vascular plants (Pteridophyta e Spermatophyta) of the Madeira and Selvagens archipelagos. In: Borges PAV, Abreu C, et al. (eds.). A list of the terrestrial fungi, flora and fauna of Madeira and Selvagens archipelagos. pp.157-208, DirecÃ§Ã£o Regional do Ambiente da Madeira and Universidade dos AÃ§ores, Funchal and Angra do HeroÃ­smo		Yes	No	Yes
Plantae	Spermatophyta	Magnoliopsida	Violales	Frankeniaceae	Frankenia	laevis		Frankenia laevis L.	species		Jardim R, Menezes de Sequeira M. 2008. The vascular plants (Pteridophyta e Spermatophyta) of the Madeira and Selvagens archipelagos. In: Borges PAV, Abreu C, et al. (eds.). A list of the terrestrial fungi, flora and fauna of Madeira and Selvagens archipelagos. pp.157-208, DirecÃ§Ã£o Regional do Ambiente da Madeira and Universidade dos AÃ§ores, Funchal and Angra do HeroÃ­smo		Yes	No	No
Plantae	Spermatophyta	Magnoliopsida	Papaverales	Papaveraceae	Fumaria	montana		Fumaria montana J.A.Schmidt	species		Jardim R, Menezes de Sequeira M. 2008. The vascular plants (Pteridophyta e Spermatophyta) of the Madeira and Selvagens archipelagos. In: Borges PAV, Abreu C, et al. (eds.). A list of the terrestrial fungi, flora and fauna of Madeira and Selvagens archipelagos. pp.157-208, DirecÃ§Ã£o Regional do Ambiente da Madeira and Universidade dos AÃ§ores, Funchal and Angra do HeroÃ­smo		Yes	Yes	Yes
Plantae	Spermatophyta	Magnoliopsida	Gentianales	Rubiaceae	Galium	aparine		Galium aparine L.	species		Jardim R, Menezes de Sequeira M. 2008. The vascular plants (Pteridophyta e Spermatophyta) of the Madeira and Selvagens archipelagos. In: Borges PAV, Abreu C, et al. (eds.). A list of the terrestrial fungi, flora and fauna of Madeira and Selvagens archipelagos. pp.157-208, DirecÃ§Ã£o Regional do Ambiente da Madeira and Universidade dos AÃ§ores, Funchal and Angra do HeroÃ­smo		Yes	Yes	Yes
Plantae	Spermatophyta	Magnoliopsida	Gentianales	Rubiaceae	Galium	geminiflorum		Galium geminiflorum Lowe	species		Jardim R, Menezes de Sequeira M. 2008. The vascular plants (Pteridophyta e Spermatophyta) of the Madeira and Selvagens archipelagos. In: Borges PAV, Abreu C, et al. (eds.). A list of the terrestrial fungi, flora and fauna of Madeira and Selvagens archipelagos. pp.157-208, DirecÃ§Ã£o Regional do Ambiente da Madeira and Universidade dos AÃ§ores, Funchal and Angra do HeroÃ­smo		No	No	Yes
Plantae	Spermatophyta	Liliopsida	Poales	Poaceae	Gastridium	phleoides		Gastridium phleoides (Nees & Meyen) C.E. Hubb	species		Jardim R, Menezes de Sequeira M. 2008. The vascular plants (Pteridophyta e Spermatophyta) of the Madeira and Selvagens archipelagos. In: Borges PAV, Abreu C, et al. (eds.). A list of the terrestrial fungi, flora and fauna of Madeira and Selvagens archipelagos. pp.157-208, DirecÃ§Ã£o Regional do Ambiente da Madeira and Universidade dos AÃ§ores, Funchal and Angra do HeroÃ­smo		Yes	Yes	Yes
Plantae	Spermatophyta	Magnoliopsida	Caryophyllales	Caryophyllaceae	Herniaria	cinerea		Herniaria cinerea DC.	species		Jardim R, Menezes de Sequeira M. 2008. The vascular plants (Pteridophyta e Spermatophyta) of the Madeira and Selvagens archipelagos. In: Borges PAV, Abreu C, et al. (eds.). A list of the terrestrial fungi, flora and fauna of Madeira and Selvagens archipelagos. pp.157-208, DirecÃ§Ã£o Regional do Ambiente da Madeira and Universidade dos AÃ§ores, Funchal and Angra do HeroÃ­smo		Yes	Yes	Yes
Plantae	Spermatophyta	Liliopsida	Poales	Poaceae	Holcus	lanatus	lanatus	Holcus lanatus L. subsp. lanatus	subspecies		Jardim R, Menezes de Sequeira M. 2008. The vascular plants (Pteridophyta e Spermatophyta) of the Madeira and Selvagens archipelagos. In: Borges PAV, Abreu C, et al. (eds.). A list of the terrestrial fungi, flora and fauna of Madeira and Selvagens archipelagos. pp.157-208, DirecÃ§Ã£o Regional do Ambiente da Madeira and Universidade dos AÃ§ores, Funchal and Angra do HeroÃ­smo		Yes	Yes	Yes
Plantae	Spermatophyta	Liliopsida	Poales	Poaceae	Hordeum	murinum	leporinum	Hordeum murinum L. subsp. leporinum (Link) Asch. & Graebn.	subspecies		Jardim R, Menezes de Sequeira M. 2008. The vascular plants (Pteridophyta e Spermatophyta) of the Madeira and Selvagens archipelagos. In: Borges PAV, Abreu C, et al. (eds.). A list of the terrestrial fungi, flora and fauna of Madeira and Selvagens archipelagos. pp.157-208, DirecÃ§Ã£o Regional do Ambiente da Madeira and Universidade dos AÃ§ores, Funchal and Angra do HeroÃ­smo		Yes	Yes	Yes
Plantae	Spermatophyta	Magnoliopsida	Asterales	Asteraceae	Ifloga	spicata	spicata	Ifloga spicata (Forssk.) Sch. Bip. subsp. spicata	subspecies		Jardim R, Menezes de Sequeira M. 2008. The vascular plants (Pteridophyta e Spermatophyta) of the Madeira and Selvagens archipelagos. In: Borges PAV, Abreu C, et al. (eds.). A list of the terrestrial fungi, flora and fauna of Madeira and Selvagens archipelagos. pp.157-208, DirecÃ§Ã£o Regional do Ambiente da Madeira and Universidade dos AÃ§ores, Funchal and Angra do HeroÃ­smo		Yes	Yes	Yes
Plantae	Spermatophyta	Magnoliopsida	Scrophulariales	Scrophulariaceae	Kickxia	spuria	integrifolia	Kickxia spuria (L.) Dumort. subsp. integrifolia (Brot.) R.Fern.	subspecies		Jardim R, Menezes de Sequeira M. 2008. The vascular plants (Pteridophyta e Spermatophyta) of the Madeira and Selvagens archipelagos. In: Borges PAV, Abreu C, et al. (eds.). A list of the terrestrial fungi, flora and fauna of Madeira and Selvagens archipelagos. pp.157-208, DirecÃ§Ã£o Regional do Ambiente da Madeira and Universidade dos AÃ§ores, Funchal and Angra do HeroÃ­smo		Yes	Yes	Yes
Plantae	Spermatophyta	Magnoliopsida	Malvales	Malvaceae	Lavatera	cretica		Lavatera cretica L.	species		Jardim R, Menezes de Sequeira M. 2008. The vascular plants (Pteridophyta e Spermatophyta) of the Madeira and Selvagens archipelagos. In: Borges PAV, Abreu C, et al. (eds.). A list of the terrestrial fungi, flora and fauna of Madeira and Selvagens archipelagos. pp.157-208, DirecÃ§Ã£o Regional do Ambiente da Madeira and Universidade dos AÃ§ores, Funchal and Angra do HeroÃ­smo		Yes	Yes	Yes
Plantae	Spermatophyta	Magnoliopsida	Plumbaginales	Plumbaginaceae	Limonium	papillatum		Limonium papillatum (Webb & Berthel.) Kuntze	species		Jardim R, Menezes de Sequeira M. 2008. The vascular plants (Pteridophyta e Spermatophyta) of the Madeira and Selvagens archipelagos. In: Borges PAV, Abreu C, et al. (eds.). A list of the terrestrial fungi, flora and fauna of Madeira and Selvagens archipelagos. pp.157-208, DirecÃ§Ã£o Regional do Ambiente da Madeira and Universidade dos AÃ§ores, Funchal and Angra do HeroÃ­smo		Yes	Yes	Yes		Yes (in raw data)
Plantae	Spermatophyta	Magnoliopsida	Capparales	Brassicaceae	Lobularia	canariensis	rosula-venti	Lobularia canariensis (DC.) Borgen subsp. rosula-venti (Svent.) Borgen	subspecies		Jardim R, Menezes de Sequeira M. 2008. The vascular plants (Pteridophyta e Spermatophyta) of the Madeira and Selvagens archipelagos. In: Borges PAV, Abreu C, et al. (eds.). A list of the terrestrial fungi, flora and fauna of Madeira and Selvagens archipelagos. pp.157-208, DirecÃ§Ã£o Regional do Ambiente da Madeira and Universidade dos AÃ§ores, Funchal and Angra do HeroÃ­smo		Yes	No	Yes
Plantae	Spermatophyta	Magnoliopsida	Capparales	Brassicaceae	Lobularia	canariensis	succulenta	Lobularia canariensis (DC.) Borgen subsp. succulenta Borgen	subspecies		Jardim R, Menezes de Sequeira M. 2008. The vascular plants (Pteridophyta e Spermatophyta) of the Madeira and Selvagens archipelagos. In: Borges PAV, Abreu C, et al. (eds.). A list of the terrestrial fungi, flora and fauna of Madeira and Selvagens archipelagos. pp.157-208, DirecÃ§Ã£o Regional do Ambiente da Madeira and Universidade dos AÃ§ores, Funchal and Angra do HeroÃ­smo		Yes	No	Yes
Plantae	Spermatophyta	Liliopsida	Poales	Poaceae	Lolium	perenne		Lolium perenne L.	species		Jardim R, Menezes de Sequeira M. 2008. The vascular plants (Pteridophyta e Spermatophyta) of the Madeira and Selvagens archipelagos. In: Borges PAV, Abreu C, et al. (eds.). A list of the terrestrial fungi, flora and fauna of Madeira and Selvagens archipelagos. pp.157-208, DirecÃ§Ã£o Regional do Ambiente da Madeira and Universidade dos AÃ§ores, Funchal and Angra do HeroÃ­smo		Yes	Yes	Yes
Plantae	Spermatophyta	Liliopsida	Poales	Poaceae	Lolium	rigidum	rigidum	Lolium rigidum Gaud. subsp. rigidum	subspecies		Jardim R, Menezes de Sequeira M. 2008. The vascular plants (Pteridophyta e Spermatophyta) of the Madeira and Selvagens archipelagos. In: Borges PAV, Abreu C, et al. (eds.). A list of the terrestrial fungi, flora and fauna of Madeira and Selvagens archipelagos. pp.157-208, DirecÃ§Ã£o Regional do Ambiente da Madeira and Universidade dos AÃ§ores, Funchal and Angra do HeroÃ­smo		Yes	Yes	Yes
Plantae	Spermatophyta	Liliopsida	Poales	Poaceae	Lolium	temulentum		Lolium temulentum L.	species		Jardim R, Menezes de Sequeira M. 2008. The vascular plants (Pteridophyta e Spermatophyta) of the Madeira and Selvagens archipelagos. In: Borges PAV, Abreu C, et al. (eds.). A list of the terrestrial fungi, flora and fauna of Madeira and Selvagens archipelagos. pp.157-208, DirecÃ§Ã£o Regional do Ambiente da Madeira and Universidade dos AÃ§ores, Funchal and Angra do HeroÃ­smo		Yes	Yes	Yes
Plantae	Spermatophyta	Magnoliopsida	Fabales	Fabaceae	Lotus	glaucus		Lotus glaucus Aiton	species		Jardim R, Menezes de Sequeira M. 2008. The vascular plants (Pteridophyta e Spermatophyta) of the Madeira and Selvagens archipelagos. In: Borges PAV, Abreu C, et al. (eds.). A list of the terrestrial fungi, flora and fauna of Madeira and Selvagens archipelagos. pp.157-208, DirecÃ§Ã£o Regional do Ambiente da Madeira and Universidade dos AÃ§ores, Funchal and Angra do HeroÃ­smo		Yes	Yes	Yes		Yes
Plantae	Spermatophyta	Magnoliopsida	Solanales	Solanaceae	Lycopersicon	esculentum		Lycopersicon esculentum Mill	species		Jardim R, Menezes de Sequeira M. 2008. The vascular plants (Pteridophyta e Spermatophyta) of the Madeira and Selvagens archipelagos. In: Borges PAV, Abreu C, et al. (eds.). A list of the terrestrial fungi, flora and fauna of Madeira and Selvagens archipelagos. pp.157-208, DirecÃ§Ã£o Regional do Ambiente da Madeira and Universidade dos AÃ§ores, Funchal and Angra do HeroÃ­smo		Yes	Yes	Yes		Yes
Plantae	Spermatophyta	Magnoliopsida	Malvales	Malvaceae	Malva	parviflora		Malva parviflora L.	species		Jardim R, Menezes de Sequeira M. 2008. The vascular plants (Pteridophyta e Spermatophyta) of the Madeira and Selvagens archipelagos. In: Borges PAV, Abreu C, et al. (eds.). A list of the terrestrial fungi, flora and fauna of Madeira and Selvagens archipelagos. pp.157-208, DirecÃ§Ã£o Regional do Ambiente da Madeira and Universidade dos AÃ§ores, Funchal and Angra do HeroÃ­smo		Yes	Yes	Yes
Plantae	Spermatophyta	Magnoliopsida	Asterales	Asteraceae	Mantisalca	salmantica		Mantisalca salmantica (L.) Briq. & Cavill	species		Jardim R, Menezes de Sequeira M. 2008. The vascular plants (Pteridophyta e Spermatophyta) of the Madeira and Selvagens archipelagos. In: Borges PAV, Abreu C, et al. (eds.). A list of the terrestrial fungi, flora and fauna of Madeira and Selvagens archipelagos. pp.157-208, DirecÃ§Ã£o Regional do Ambiente da Madeira and Universidade dos AÃ§ores, Funchal and Angra do HeroÃ­smo		Yes	Yes	Yes
Plantae	Spermatophyta	Liliopsida	Poales	Poaceae	Melica	canariensis		Melica canariensis W. Hempel	species		Jardim R, Menezes de Sequeira M. 2008. The vascular plants (Pteridophyta e Spermatophyta) of the Madeira and Selvagens archipelagos. In: Borges PAV, Abreu C, et al. (eds.). A list of the terrestrial fungi, flora and fauna of Madeira and Selvagens archipelagos. pp.157-208, DirecÃ§Ã£o Regional do Ambiente da Madeira and Universidade dos AÃ§ores, Funchal and Angra do HeroÃ­smo		No	No	Yes
Plantae	Spermatophyta	Liliopsida	Poales	Poaceae	Melica	ciliata	magnolii	Melica ciliata L. subsp. magnolii (Gren. & Godr.) Husn.	subspecies		Jardim R, Menezes de Sequeira M. 2008. The vascular plants (Pteridophyta e Spermatophyta) of the Madeira and Selvagens archipelagos. In: Borges PAV, Abreu C, et al. (eds.). A list of the terrestrial fungi, flora and fauna of Madeira and Selvagens archipelagos. pp.157-208, DirecÃ§Ã£o Regional do Ambiente da Madeira and Universidade dos AÃ§ores, Funchal and Angra do HeroÃ­smo		Yes	Yes	Yes
Plantae	Spermatophyta	Magnoliopsida	Euphorbiales	Euphorbiaceae	Mercurialis	ambigua		Mercurialis ambigua L.f.	species		Jardim R, Menezes de Sequeira M. 2008. The vascular plants (Pteridophyta e Spermatophyta) of the Madeira and Selvagens archipelagos. In: Borges PAV, Abreu C, et al. (eds.). A list of the terrestrial fungi, flora and fauna of Madeira and Selvagens archipelagos. pp.157-208, DirecÃ§Ã£o Regional do Ambiente da Madeira and Universidade dos AÃ§ores, Funchal and Angra do HeroÃ­smo		Yes	Yes	Yes
Plantae	Spermatophyta	Magnoliopsida	Caryophyllales	Aizoaceae	Mesembryanthemum	crystallinum		Mesembryanthemum crystallinum L.	species		Jardim R, Menezes de Sequeira M. 2008. The vascular plants (Pteridophyta e Spermatophyta) of the Madeira and Selvagens archipelagos. In: Borges PAV, Abreu C, et al. (eds.). A list of the terrestrial fungi, flora and fauna of Madeira and Selvagens archipelagos. pp.157-208, DirecÃ§Ã£o Regional do Ambiente da Madeira and Universidade dos AÃ§ores, Funchal and Angra do HeroÃ­smo		Yes	Yes	Yes
Plantae	Spermatophyta	Magnoliopsida	Caryophyllales	Aizoaceae	Mesembryanthemum	nodiflorum		Mesembryanthemum nodiflorum L.	species		Jardim R, Menezes de Sequeira M. 2008. The vascular plants (Pteridophyta e Spermatophyta) of the Madeira and Selvagens archipelagos. In: Borges PAV, Abreu C, et al. (eds.). A list of the terrestrial fungi, flora and fauna of Madeira and Selvagens archipelagos. pp.157-208, DirecÃ§Ã£o Regional do Ambiente da Madeira and Universidade dos AÃ§ores, Funchal and Angra do HeroÃ­smo		Yes	No	Yes
Plantae	Spermatophyta	Magnoliopsida	Scrophulariales	Scrophulariaceae	Misopates	orontium	orontium	Misopates orontium (L.) Raf. subsp. orontium	subspecies		Jardim R, Menezes de Sequeira M. 2008. The vascular plants (Pteridophyta e Spermatophyta) of the Madeira and Selvagens archipelagos. In: Borges PAV, Abreu C, et al. (eds.). A list of the terrestrial fungi, flora and fauna of Madeira and Selvagens archipelagos. pp.157-208, DirecÃ§Ã£o Regional do Ambiente da Madeira and Universidade dos AÃ§ores, Funchal and Angra do HeroÃ­smo		Yes	Yes	Yes
Plantae	Spermatophyta	Magnoliopsida	Scrophulariales	Scrophulariaceae	Misopates	salvagense		Misopates salvagense D.A.Sutton	species		Jardim R, Menezes de Sequeira M. 2008. The vascular plants (Pteridophyta e Spermatophyta) of the Madeira and Selvagens archipelagos. In: Borges PAV, Abreu C, et al. (eds.). A list of the terrestrial fungi, flora and fauna of Madeira and Selvagens archipelagos. pp.157-208, DirecÃ§Ã£o Regional do Ambiente da Madeira and Universidade dos AÃ§ores, Funchal and Angra do HeroÃ­smo		Yes	No	Yes
Plantae	Spermatophyta	Magnoliopsida	Saxifragales	Crassulaceae	Monanthes	lowei		Monanthes lowei (A. Paiva) P. PÃ©rez & Acebes	species		Jardim R, Menezes de Sequeira M. 2008. The vascular plants (Pteridophyta e Spermatophyta) of the Madeira and Selvagens archipelagos. In: Borges PAV, Abreu C, et al. (eds.). A list of the terrestrial fungi, flora and fauna of Madeira and Selvagens archipelagos. pp.157-208, DirecÃ§Ã£o Regional do Ambiente da Madeira and Universidade dos AÃ§ores, Funchal and Angra do HeroÃ­smo		No	No	Yes
Plantae	Spermatophyta	Magnoliopsida	Solanales	Solanaceae	Nicotiana	glauca		Nicotiana glauca Graham	species		Jardim R, Menezes de Sequeira M. 2008. The vascular plants (Pteridophyta e Spermatophyta) of the Madeira and Selvagens archipelagos. In: Borges PAV, Abreu C, et al. (eds.). A list of the terrestrial fungi, flora and fauna of Madeira and Selvagens archipelagos. pp.157-208, DirecÃ§Ã£o Regional do Ambiente da Madeira and Universidade dos AÃ§ores, Funchal and Angra do HeroÃ­smo		Yes	No	Yes
Plantae	Spermatophyta	Magnoliopsida	Solanales	Solanaceae	Nicotiana	tabacum		Nicotiana tabacum L.	species		Jardim R, Menezes de Sequeira M. 2008. The vascular plants (Pteridophyta e Spermatophyta) of the Madeira and Selvagens archipelagos. In: Borges PAV, Abreu C, et al. (eds.). A list of the terrestrial fungi, flora and fauna of Madeira and Selvagens archipelagos. pp.157-208, DirecÃ§Ã£o Regional do Ambiente da Madeira and Universidade dos AÃ§ores, Funchal and Angra do HeroÃ­smo		Yes	Yes	Yes
Plantae	Spermatophyta	Magnoliopsida	Ranunculales	Ranunculaceae	Nigella	damascena		Nigela damascena L.	species		Jardim R, Menezes de Sequeira M. 2008. The vascular plants (Pteridophyta e Spermatophyta) of the Madeira and Selvagens archipelagos. In: Borges PAV, Abreu C, et al. (eds.). A list of the terrestrial fungi, flora and fauna of Madeira and Selvagens archipelagos. pp.157-208, DirecÃ§Ã£o Regional do Ambiente da Madeira and Universidade dos AÃ§ores, Funchal and Angra do HeroÃ­smo		Yes	Yes	Yes
Plantae	Spermatophyta	Magnoliopsida	Geraniales	Oxalidaceae	Oxalis	corniculata		Oxalis corniculata L.	species		Jardim R, Menezes de Sequeira M. 2008. The vascular plants (Pteridophyta e Spermatophyta) of the Madeira and Selvagens archipelagos. In: Borges PAV, Abreu C, et al. (eds.). A list of the terrestrial fungi, flora and fauna of Madeira and Selvagens archipelagos. pp.157-208, DirecÃ§Ã£o Regional do Ambiente da Madeira and Universidade dos AÃ§ores, Funchal and Angra do HeroÃ­smo		Yes	Yes	Yes
Plantae	Spermatophyta	Magnoliopsida	Caryophyllales	Chenopodiaceae	Patellifolia	patellaris		Patellifolia patellaris (Moq.) A.J. Scott, Ford-Lloyd & J.T. Williams	species		Jardim R, Menezes de Sequeira M. 2008. The vascular plants (Pteridophyta e Spermatophyta) of the Madeira and Selvagens archipelagos. In: Borges PAV, Abreu C, et al. (eds.). A list of the terrestrial fungi, flora and fauna of Madeira and Selvagens archipelagos. pp.157-208, DirecÃ§Ã£o Regional do Ambiente da Madeira and Universidade dos AÃ§ores, Funchal and Angra do HeroÃ­smo		Yes	Yes	Yes
Plantae	Spermatophyta	Magnoliopsida	Caryophyllales	Chenopodiaceae	Patellifolia	procumbens		Patellifolia procumbens (C.Sm.) A.J.Scott , Ford-Lloyd & J.T. Williams	species		Jardim R, Menezes de Sequeira M. 2008. The vascular plants (Pteridophyta e Spermatophyta) of the Madeira and Selvagens archipelagos. In: Borges PAV, Abreu C, et al. (eds.). A list of the terrestrial fungi, flora and fauna of Madeira and Selvagens archipelagos. pp.157-208, DirecÃ§Ã£o Regional do Ambiente da Madeira and Universidade dos AÃ§ores, Funchal and Angra do HeroÃ­smo		Yes	Yes	Yes
Plantae	Spermatophyta	Magnoliopsida	Primulales	Primulaceae	Pelletiera	wildpretii		Pelletiera wildpretii ValdÃ©s	species		Jardim R, Menezes de Sequeira M. 2008. The vascular plants (Pteridophyta e Spermatophyta) of the Madeira and Selvagens archipelagos. In: Borges PAV, Abreu C, et al. (eds.). A list of the terrestrial fungi, flora and fauna of Madeira and Selvagens archipelagos. pp.157-208, DirecÃ§Ã£o Regional do Ambiente da Madeira and Universidade dos AÃ§ores, Funchal and Angra do HeroÃ­smo		Yes	Yes	Yes
Plantae	Spermatophyta	Magnoliopsida	Gentianales	Asclepiadaceae	Periploca	laevigata		Periploca laevigata Aiton	species		Jardim R, Menezes de Sequeira M. 2008. The vascular plants (Pteridophyta e Spermatophyta) of the Madeira and Selvagens archipelagos. In: Borges PAV, Abreu C, et al. (eds.). A list of the terrestrial fungi, flora and fauna of Madeira and Selvagens archipelagos. pp.157-208, DirecÃ§Ã£o Regional do Ambiente da Madeira and Universidade dos AÃ§ores, Funchal and Angra do HeroÃ­smo		Yes	Yes	Yes		Yes
Plantae	Spermatophyta	Magnoliopsida	Caryophyllales	Caryophyllaceae	Petrorhagia	nanteuilii		Petrorhagia nanteuilii (Burnat) P.W. Ball & Heywood	species		Jardim R, Menezes de Sequeira M. 2008. The vascular plants (Pteridophyta e Spermatophyta) of the Madeira and Selvagens archipelagos. In: Borges PAV, Abreu C, et al. (eds.). A list of the terrestrial fungi, flora and fauna of Madeira and Selvagens archipelagos. pp.157-208, DirecÃ§Ã£o Regional do Ambiente da Madeira and Universidade dos AÃ§ores, Funchal and Angra do HeroÃ­smo		Yes	No	Yes
Plantae	Spermatophyta	Magnoliopsida	Asterales	Asteraceae	Phagnalon	saxatile		Phagnalon saxatile (L.) Cass.	species		Jardim R, Menezes de Sequeira M. 2008. The vascular plants (Pteridophyta e Spermatophyta) of the Madeira and Selvagens archipelagos. In: Borges PAV, Abreu C, et al. (eds.). A list of the terrestrial fungi, flora and fauna of Madeira and Selvagens archipelagos. pp.157-208, DirecÃ§Ã£o Regional do Ambiente da Madeira and Universidade dos AÃ§ores, Funchal and Angra do HeroÃ­smo		Yes	Yes	Yes
Plantae	Spermatophyta	Magnoliopsida	Scrophulariales	Plantaginaceae	Plantago	afra		Plantago afra L.	species		Jardim R, Menezes de Sequeira M. 2008. The vascular plants (Pteridophyta e Spermatophyta) of the Madeira and Selvagens archipelagos. In: Borges PAV, Abreu C, et al. (eds.). A list of the terrestrial fungi, flora and fauna of Madeira and Selvagens archipelagos. pp.157-208, DirecÃ§Ã£o Regional do Ambiente da Madeira and Universidade dos AÃ§ores, Funchal and Angra do HeroÃ­smo		Yes	Yes	Yes
Plantae	Spermatophyta	Magnoliopsida	Scrophulariales	Plantaginaceae	Plantago	coronopus		Plantago coronopus L.	species		Jardim R, Menezes de Sequeira M. 2008. The vascular plants (Pteridophyta e Spermatophyta) of the Madeira and Selvagens archipelagos. In: Borges PAV, Abreu C, et al. (eds.). A list of the terrestrial fungi, flora and fauna of Madeira and Selvagens archipelagos. pp.157-208, DirecÃ§Ã£o Regional do Ambiente da Madeira and Universidade dos AÃ§ores, Funchal and Angra do HeroÃ­smo		Yes	Yes	Yes
Plantae	Spermatophyta	Magnoliopsida	Caryophyllales	Caryophyllaceae	Polycarpon	tetraphyllum	tetraphyllum	Polycarpon tetraphyllum (L.) L. subsp. tetraphyllum	subspecies		Jardim R, Menezes de Sequeira M. 2008. The vascular plants (Pteridophyta e Spermatophyta) of the Madeira and Selvagens archipelagos. In: Borges PAV, Abreu C, et al. (eds.). A list of the terrestrial fungi, flora and fauna of Madeira and Selvagens archipelagos. pp.157-208, DirecÃ§Ã£o Regional do Ambiente da Madeira and Universidade dos AÃ§ores, Funchal and Angra do HeroÃ­smo		Yes	Yes	Yes
Plantae	Spermatophyta	Magnoliopsida	Polygonales	Polygonaceae	Polygonum	aviculare		Polygonum aviculare L.	species		Jardim R, Menezes de Sequeira M. 2008. The vascular plants (Pteridophyta e Spermatophyta) of the Madeira and Selvagens archipelagos. In: Borges PAV, Abreu C, et al. (eds.). A list of the terrestrial fungi, flora and fauna of Madeira and Selvagens archipelagos. pp.157-208, DirecÃ§Ã£o Regional do Ambiente da Madeira and Universidade dos AÃ§ores, Funchal and Angra do HeroÃ­smo		Yes	Yes	Yes
Plantae	Spermatophyta	Magnoliopsida	Euphorbiales	Euphorbiaceae	Ricinus	communis		Ricinus communis L.	species		Jardim R, Menezes de Sequeira M. 2008. The vascular plants (Pteridophyta e Spermatophyta) of the Madeira and Selvagens archipelagos. In: Borges PAV, Abreu C, et al. (eds.). A list of the terrestrial fungi, flora and fauna of Madeira and Selvagens archipelagos. pp.157-208, DirecÃ§Ã£o Regional do Ambiente da Madeira and Universidade dos AÃ§ores, Funchal and Angra do HeroÃ­smo		Yes	Yes	Yes
Plantae	Spermatophyta	Liliopsida	Poales	Poaceae	Rostraria	pumila		Rostraria pumila (Desf.) Tzvelev	species		Jardim R, Menezes de Sequeira M. 2008. The vascular plants (Pteridophyta e Spermatophyta) of the Madeira and Selvagens archipelagos. In: Borges PAV, Abreu C, et al. (eds.). A list of the terrestrial fungi, flora and fauna of Madeira and Selvagens archipelagos. pp.157-208, DirecÃ§Ã£o Regional do Ambiente da Madeira and Universidade dos AÃ§ores, Funchal and Angra do HeroÃ­smo		Yes	Yes	Yes
Plantae	Spermatophyta	Magnoliopsida	Gentianales	Rubiaceae	Rubia	fruticosa	fruticosa	Rubia fruticosa Aiton subsp. fruticosa	subspecies		Jardim R, Menezes de Sequeira M. 2008. The vascular plants (Pteridophyta e Spermatophyta) of the Madeira and Selvagens archipelagos. In: Borges PAV, Abreu C, et al. (eds.). A list of the terrestrial fungi, flora and fauna of Madeira and Selvagens archipelagos. pp.157-208, DirecÃ§Ã£o Regional do Ambiente da Madeira and Universidade dos AÃ§ores, Funchal and Angra do HeroÃ­smo		Yes	Yes	Yes
Plantae	Spermatophyta	Magnoliopsida	Polygonales	Polygonaceae	Rumex	pulcher	woodsii	Rumex pulcher L. subsp. woodsii (De Not.) Arcang.	subspecies		Jardim R, Menezes de Sequeira M. 2008. The vascular plants (Pteridophyta e Spermatophyta) of the Madeira and Selvagens archipelagos. In: Borges PAV, Abreu C, et al. (eds.). A list of the terrestrial fungi, flora and fauna of Madeira and Selvagens archipelagos. pp.157-208, DirecÃ§Ã£o Regional do Ambiente da Madeira and Universidade dos AÃ§ores, Funchal and Angra do HeroÃ­smo		Yes	Yes	Yes
Plantae	Spermatophyta	Magnoliopsida	Asterales	Asteraceae	Schizogyne	sericea		Schizogyne sericea (L.f.) DC.	species		Jardim R, Menezes de Sequeira M. 2008. The vascular plants (Pteridophyta e Spermatophyta) of the Madeira and Selvagens archipelagos. In: Borges PAV, Abreu C, et al. (eds.). A list of the terrestrial fungi, flora and fauna of Madeira and Selvagens archipelagos. pp.157-208, DirecÃ§Ã£o Regional do Ambiente da Madeira and Universidade dos AÃ§ores, Funchal and Angra do HeroÃ­smo		Yes	Yes	Yes
Plantae	Spermatophyta	Magnoliopsida	Scrophulariales	Scrophulariaceae	Scrophularia	arguta		Scrophularia arguta Sol. in Aiton	species		Jardim R, Menezes de Sequeira M. 2008. The vascular plants (Pteridophyta e Spermatophyta) of the Madeira and Selvagens archipelagos. In: Borges PAV, Abreu C, et al. (eds.). A list of the terrestrial fungi, flora and fauna of Madeira and Selvagens archipelagos. pp.157-208, DirecÃ§Ã£o Regional do Ambiente da Madeira and Universidade dos AÃ§ores, Funchal and Angra do HeroÃ­smo		Yes	Yes	Yes
Plantae	Spermatophyta	Magnoliopsida	Asterales	Asteraceae	Senecio	incrassatus		Senecio incrassatus Lowe	species		Jardim R, Menezes de Sequeira M. 2008. The vascular plants (Pteridophyta e Spermatophyta) of the Madeira and Selvagens archipelagos. In: Borges PAV, Abreu C, et al. (eds.). A list of the terrestrial fungi, flora and fauna of Madeira and Selvagens archipelagos. pp.157-208, DirecÃ§Ã£o Regional do Ambiente da Madeira and Universidade dos AÃ§ores, Funchal and Angra do HeroÃ­smo		Yes	Yes	Yes		Yes
Plantae	Spermatophyta	Magnoliopsida	Gentianales	Rubiaceae	Sherardia	arvensis		Sherardia arvensis L.	species		Jardim R, Menezes de Sequeira M. 2008. The vascular plants (Pteridophyta e Spermatophyta) of the Madeira and Selvagens archipelagos. In: Borges PAV, Abreu C, et al. (eds.). A list of the terrestrial fungi, flora and fauna of Madeira and Selvagens archipelagos. pp.157-208, DirecÃ§Ã£o Regional do Ambiente da Madeira and Universidade dos AÃ§ores, Funchal and Angra do HeroÃ­smo		Yes	Yes	Yes
Plantae	Spermatophyta	Magnoliopsida	Caryophyllales	Caryophyllaceae	Silene	gallica		Silene gallica L.	species		Jardim R, Menezes de Sequeira M. 2008. The vascular plants (Pteridophyta e Spermatophyta) of the Madeira and Selvagens archipelagos. In: Borges PAV, Abreu C, et al. (eds.). A list of the terrestrial fungi, flora and fauna of Madeira and Selvagens archipelagos. pp.157-208, DirecÃ§Ã£o Regional do Ambiente da Madeira and Universidade dos AÃ§ores, Funchal and Angra do HeroÃ­smo		Yes	Yes	Yes
Plantae	Spermatophyta	Magnoliopsida	Caryophyllales	Caryophyllaceae	Silene	nocturna		Silene nocturna L.	species		Jardim R, Menezes de Sequeira M. 2008. The vascular plants (Pteridophyta e Spermatophyta) of the Madeira and Selvagens archipelagos. In: Borges PAV, Abreu C, et al. (eds.). A list of the terrestrial fungi, flora and fauna of Madeira and Selvagens archipelagos. pp.157-208, DirecÃ§Ã£o Regional do Ambiente da Madeira and Universidade dos AÃ§ores, Funchal and Angra do HeroÃ­smo		Yes	No	Yes
Plantae	Spermatophyta	Magnoliopsida	Caryophyllales	Caryophyllaceae	Silene	uniflora		Silene uniflora Roth	species		Jardim R, Menezes de Sequeira M. 2008. The vascular plants (Pteridophyta e Spermatophyta) of the Madeira and Selvagens archipelagos. In: Borges PAV, Abreu C, et al. (eds.). A list of the terrestrial fungi, flora and fauna of Madeira and Selvagens archipelagos. pp.157-208, DirecÃ§Ã£o Regional do Ambiente da Madeira and Universidade dos AÃ§ores, Funchal and Angra do HeroÃ­smo		Yes	Yes	Yes
Plantae	Spermatophyta	Magnoliopsida	Capparales	Brassicaceae	Sisymbrium	officinale		Sisymbrium officinale (L.) Scop.	species		Jardim R, Menezes de Sequeira M. 2008. The vascular plants (Pteridophyta e Spermatophyta) of the Madeira and Selvagens archipelagos. In: Borges PAV, Abreu C, et al. (eds.). A list of the terrestrial fungi, flora and fauna of Madeira and Selvagens archipelagos. pp.157-208, DirecÃ§Ã£o Regional do Ambiente da Madeira and Universidade dos AÃ§ores, Funchal and Angra do HeroÃ­smo		Yes	Yes	Yes
Plantae	Spermatophyta	Magnoliopsida	Solanales	Solanaceae	Solanum	nigrum	nigrum	Solanum nigrum L. subsp. nigrum	subspecies		Jardim R, Menezes de Sequeira M. 2008. The vascular plants (Pteridophyta e Spermatophyta) of the Madeira and Selvagens archipelagos. In: Borges PAV, Abreu C, et al. (eds.). A list of the terrestrial fungi, flora and fauna of Madeira and Selvagens archipelagos. pp.157-208, DirecÃ§Ã£o Regional do Ambiente da Madeira and Universidade dos AÃ§ores, Funchal and Angra do HeroÃ­smo		Yes	Yes	Yes		Yes
Plantae	Spermatophyta	Magnoliopsida	Asterales	Asteraceae	Sonchus	asper	glaucescens	Sonchus asper (L.) Hill subsp. glaucescens (Jord.) Ball	subspecies		Jardim R, Menezes de Sequeira M. 2008. The vascular plants (Pteridophyta e Spermatophyta) of the Madeira and Selvagens archipelagos. In: Borges PAV, Abreu C, et al. (eds.). A list of the terrestrial fungi, flora and fauna of Madeira and Selvagens archipelagos. pp.157-208, DirecÃ§Ã£o Regional do Ambiente da Madeira and Universidade dos AÃ§ores, Funchal and Angra do HeroÃ­smo		Yes	No	Yes
Plantae	Spermatophyta	Magnoliopsida	Asterales	Asteraceae	Sonchus	oleraceus		Sonchus oleraceus L.	species		Jardim R, Menezes de Sequeira M. 2008. The vascular plants (Pteridophyta e Spermatophyta) of the Madeira and Selvagens archipelagos. In: Borges PAV, Abreu C, et al. (eds.). A list of the terrestrial fungi, flora and fauna of Madeira and Selvagens archipelagos. pp.157-208, DirecÃ§Ã£o Regional do Ambiente da Madeira and Universidade dos AÃ§ores, Funchal and Angra do HeroÃ­smo		Yes	Yes	Yes
Plantae	Spermatophyta	Magnoliopsida	Asterales	Asteraceae	Sonchus	tenerrimus		Sonchus tenerrimus L.	species		Jardim R, Menezes de Sequeira M. 2008. The vascular plants (Pteridophyta e Spermatophyta) of the Madeira and Selvagens archipelagos. In: Borges PAV, Abreu C, et al. (eds.). A list of the terrestrial fungi, flora and fauna of Madeira and Selvagens archipelagos. pp.157-208, DirecÃ§Ã£o Regional do Ambiente da Madeira and Universidade dos AÃ§ores, Funchal and Angra do HeroÃ­smo		Yes	No	Yes
Plantae	Spermatophyta	Magnoliopsida	Caryophyllales	Caryophyllaceae	Spergula	fallax		Spergula fallax (Lowe) E.H.L. Krause	species		Jardim R, Menezes de Sequeira M. 2008. The vascular plants (Pteridophyta e Spermatophyta) of the Madeira and Selvagens archipelagos. In: Borges PAV, Abreu C, et al. (eds.). A list of the terrestrial fungi, flora and fauna of Madeira and Selvagens archipelagos. pp.157-208, DirecÃ§Ã£o Regional do Ambiente da Madeira and Universidade dos AÃ§ores, Funchal and Angra do HeroÃ­smo		Yes	Yes	Yes
Plantae	Spermatophyta	Liliopsida	Poales	Poaceae	Stipa	capensis		Stipa capensis Thunb.	species		Jardim R, Menezes de Sequeira M. 2008. The vascular plants (Pteridophyta e Spermatophyta) of the Madeira and Selvagens archipelagos. In: Borges PAV, Abreu C, et al. (eds.). A list of the terrestrial fungi, flora and fauna of Madeira and Selvagens archipelagos. pp.157-208, DirecÃ§Ã£o Regional do Ambiente da Madeira and Universidade dos AÃ§ores, Funchal and Angra do HeroÃ­smo		Yes	Yes	Yes
Plantae	Spermatophyta	Magnoliopsida	Caryophyllales	Chenopodiaceae	Suaeda	vera		Suaeda vera Forssk. ex J.F.Gmel	species		Jardim R, Menezes de Sequeira M. 2008. The vascular plants (Pteridophyta e Spermatophyta) of the Madeira and Selvagens archipelagos. In: Borges PAV, Abreu C, et al. (eds.). A list of the terrestrial fungi, flora and fauna of Madeira and Selvagens archipelagos. pp.157-208, DirecÃ§Ã£o Regional do Ambiente da Madeira and Universidade dos AÃ§ores, Funchal and Angra do HeroÃ­smo		Yes	No	Yes
Plantae	Spermatophyta	Magnoliopsida	Saxifragales	Crassulaceae	Umbilicus	gaditanus		Umbilicus gaditanus Boiss.	species		Jardim R, Menezes de Sequeira M. 2008. The vascular plants (Pteridophyta e Spermatophyta) of the Madeira and Selvagens archipelagos. In: Borges PAV, Abreu C, et al. (eds.). A list of the terrestrial fungi, flora and fauna of Madeira and Selvagens archipelagos. pp.157-208, DirecÃ§Ã£o Regional do Ambiente da Madeira and Universidade dos AÃ§ores, Funchal and Angra do HeroÃ­smo		No	No	Yes
Plantae	Spermatophyta	Magnoliopsida	Urticales	Urticaceae	Urtica	membranacea		Urtica membranacea Poir.	species		Jardim R, Menezes de Sequeira M. 2008. The vascular plants (Pteridophyta e Spermatophyta) of the Madeira and Selvagens archipelagos. In: Borges PAV, Abreu C, et al. (eds.). A list of the terrestrial fungi, flora and fauna of Madeira and Selvagens archipelagos. pp.157-208, DirecÃ§Ã£o Regional do Ambiente da Madeira and Universidade dos AÃ§ores, Funchal and Angra do HeroÃ­smo		Yes	Yes	Yes
Plantae	Spermatophyta	Magnoliopsida	Urticales	Urticaceae	Urtica	portosanctana		Urtica portosanctana Press	species		Jardim R, Menezes de Sequeira M. 2008. The vascular plants (Pteridophyta e Spermatophyta) of the Madeira and Selvagens archipelagos. In: Borges PAV, Abreu C, et al. (eds.). A list of the terrestrial fungi, flora and fauna of Madeira and Selvagens archipelagos. pp.157-208, DirecÃ§Ã£o Regional do Ambiente da Madeira and Universidade dos AÃ§ores, Funchal and Angra do HeroÃ­smo		Yes	Yes	Yes
Plantae	Spermatophyta	Liliopsida	Poales	Poaceae	Vulpia	bromoides		Vulpia bromoides (L.) S.F. Gray	species		Jardim R, Menezes de Sequeira M. 2008. The vascular plants (Pteridophyta e Spermatophyta) of the Madeira and Selvagens archipelagos. In: Borges PAV, Abreu C, et al. (eds.). A list of the terrestrial fungi, flora and fauna of Madeira and Selvagens archipelagos. pp.157-208, DirecÃ§Ã£o Regional do Ambiente da Madeira and Universidade dos AÃ§ores, Funchal and Angra do HeroÃ­smo		Yes	Yes	Yes
Plantae	Spermatophyta	Magnoliopsida	Campanulales	Campanulaceae	Wahlenbergia	lobelioides	lobelioides	Wahlenbergia lobelioides (L.f.) Link subsp. lobelioides	subspecies		Jardim R, Menezes de Sequeira M. 2008. The vascular plants (Pteridophyta e Spermatophyta) of the Madeira and Selvagens archipelagos. In: Borges PAV, Abreu C, et al. (eds.). A list of the terrestrial fungi, flora and fauna of Madeira and Selvagens archipelagos. pp.157-208, DirecÃ§Ã£o Regional do Ambiente da Madeira and Universidade dos AÃ§ores, Funchal and Angra do HeroÃ­smo		Yes	Yes	Yes
Plantae	Spermatophyta	Magnoliopsida	Geraniales	Zygophyllaceae	Zygophyllum	fontanesii		Zygophyllum fontanesii Webb & Berthel.	species		Jardim R, Menezes de Sequeira M. 2008. The vascular plants (Pteridophyta e Spermatophyta) of the Madeira and Selvagens archipelagos. In: Borges PAV, Abreu C, et al. (eds.). A list of the terrestrial fungi, flora and fauna of Madeira and Selvagens archipelagos. pp.157-208, DirecÃ§Ã£o Regional do Ambiente da Madeira and Universidade dos AÃ§ores, Funchal and Angra do HeroÃ­smo		Yes	No	Yes		Yes
