# Supplementary material for: Questioning the proverb ‘more haste, less speed’: classic versus metabarcoding approaches for the diet study of a remote island endemic gecko
Source: PeerJ. 2020 Jan 2;8:e8084. doi: 10.7717/peerj.8084 (PMC6942681; doi:10.7717/peerj.8084)
Supplement: Table S5 — Taxonomic identifications (ID), haplotype sequences and respective number of reads of the diet items recovered from pellets and from the reference collection. The final ID of OTUs correspond to the highest taxonomical classification as possible (see ‘Materials & Methods’ for details). Information about if this study provided new records is also given. [file peerj-08-8084-s005.xlsx]

## Sheet: DNA ID pellets
Taxonomic ID					DNA sequence			New record
Phylum/Class	Order	Family	OTU Final ID		Haplotype	Reads
Tracheophyta
Liliopsida	Poales	Poaceae	Festuca_2		atccgtgttttgagaaaacaaggaggttctcgaactagaatacaaaggaaaag	381		Yes
			Poaceae_1		atccgtgttttgagaaaacaaaggggttctcgaatcgaactagaatacaaaggaaaag	571		No
			Poaceae_2		atccatgttttgagaaaacaagggggttctcgaactagaatacaaaggaaaag	131		No
			Poaceae_5		atccgtgttttgagaaaacaaggggttctcgaactagaatacaaaggaaaag	651		No
Magnoliopsida	Apiales	Apiaceae	Apiaceae_1		atcctattttacaaaaacaaacaaaggcccagaaggtgaaaaagg	1071		No
			Apiaceae_2		atcctgttttccaaaaacaaacaaaggaccagaaggtgaaaaaag	17		No
			Apiaceae_3		atcctattttccaaaaacaaacaaaggcccagaaggtgaaaaaag	336		No
	Asterales	Asteraceae	Asteraceae_1		atcacgttttccgaaaacaaacaaaggttcagaaagcgaaaatcaaaaag	584		No
			Asteraceae_2		atcacgttttccgaaaacaaacaaaggttcagaaagcgaaaagaaaaaag	100		No
			Asteraceae_3		atcacgttttccgaaaaaaaaacaaaggttcagaaagcgaaaataaaaaag	6068		No
	Brassicales	Brassicaceae	Lobularia_1		atcctggtttacgcgaacaaaccggagtttagaaagcgagaaaaaagg	5963		No
	Caryophyllales	Aizoaceae	Mesembryanthemum_1		ctccttttttcaaaagaaaaaaataagggttcagaaagcaagaaaaaaag	3349		No
			Mesembryanthemum_2		ctcctttttttcaaaagaaaaaaataagggttcagaaagcaagaaaaaag	25		No
		Plumbaginaceae	Limonium papillatum		ctcccgctttccaaatcaaaaaag	3903		No
		Amaranthaceae	Chenopodium coronopus		ctccttttgtcaaaagcaaaaaatactcaaaagaaaaaaataataaaaaagcaagaaaaaaaaag	806		No
			Patellifolia_1		ctcctttttttttcaaaagcaaaaaaagaaggattcagaaaacaagaataaaaaaag	755		No
			Patellifolia_3		ctcctttttttttcaaaggcaaaaaaagaaggattcagaaaacaagaataaaaaaag	110		No
			Patellifolia_4		ctcctttttttttcaaaagcaaaaaaagaaggattcagaaaacaagaataaaaaagg	91		No
	Cucurbitales	Cucurbitaceae	Cucurbitaceae_2		atcctttttccgaaaacaaaaaaaag	57		Yes
	Ericales	Ericaceae	Ericaceae_1		atccttttttttggcaaaccaataaagattccgaaagaaataagg	62		Yes
		Theaceae	Theaceae_1		atcctgtttttctaaaacaaacaaagattccgaaagcgaaaataaaaaaag	57		Yes
		Actinidiaceae	Actinidia_1		atcctttttttcgaaaacaaacaaagattcagaaagcgaaaataaaacaag	1650		Yes
	Fabales	Fabaceae	Fabaceae_1		ctcctttttttccaaaaagaaaaaaaattctgaaagtgagaataaagaatg	96		No
			Fabaceae_4		atcctgttttccgaaaacaaagaaaagttcataaagtgataataaaaaagg	461		No
			Fabaceae_6		atcctattttccaaaaacaaagaaaagttcagaaagcgagaataaaaaaag	66		No
	Lamiales	Oleaceae	Oleaceae_1		atcctgttttcccaaaacaaaggttcagaaagaaaaaag	91		Yes
		Plantaginaceae	Kickxia_1		atcctgtcttctcaaaataaagttcagaaagcgaaaaggg	155		Yes
	Malvales	Malvaceae	Malvaceae_2		atcctattattttattattttacgaaactaaacaaaggttcagcaagcgagaataataaaaaaag	50		No
	Rosales	Moraceae	Morus_1		atccggttttctgaaaacaaacaagggttcagaaagcgataatacaaaag	502		Yes
		Rosaceae	Prunus_1		atcctgttttattaaaacaaacaagggtttcataaaccgagaataaaaaag	35		Yes
			Rosaceae_3		atcctgttttatgaaaataaacaagggtttcataaaccgaaaataaaaaag	181		Yes
	Sapindales	Anacardiaceae	Rhus_1		atcctattttatgagaacaaaaacaaacaaggggtcagaacgggagaaagag	229		Yes
	Solanales	Convolvulaceae	Convolvulaceae_1		atcctgttttccgaaaacaaacaaaagttcagaaaaaaag	49		No
		Solanaceae	Solanaceae_3		atcctattttctgaaaacaaataaaggttcagaaaaaaag	849		No
			Solanum_1		atcctgttttctgaaaacaaacaaaggttcagaaaaaaag	64		No
	Zygophyllales	Zygophyllaceae	Zygophyllum fontanesii		atcctttttaaaaaacttaaag	264		No
Arthropoda
Arachnida	Araneae	Philodromidae	Philodromidae_1		ttttttacaagtcgaacagacttcctttattaatttttactttaattaggttattaattcaacatcgaggtcgtaaacttaacttattataaggtctttaaaattata	195		No
Insecta	Blattodea	UNK	Blattodea_6		gaaatcaaaggtcgaacagacctttattttgagctcctgcacccaaatataaatcttaatccaacatcgaggtcgcaacccccctcgtcgataagaactctcaaaggaga	171		No
	Coleoptera	UNK	Coleoptera_1		gagtttaaaggttaaacaggaaaaatattaatccaacatcgaggtcgcaacccctcttattgattcgaactcgcaaagaaga	66		No
			Coleoptera_11		aattttaaaggtcgaacagacctaatattttagatactacaccaaaaattaattttaatccaacatcgaagtcgcaaacttttttatcaataagaactttaaaaaaaaa	258		No
			Coleoptera_2		aaaataaaggtcgaacagacctaacactctaactgctacaccagaatattattttaatccaacatcgaggtcgcaaactattctattgataagatctcttaagaataa	655		No
		Carabidae	Carabidae_3		agattcaatggtcgaacagaccaaaaatttaaacttctacacctaaattaatctttaatccaacatcgaggtcgcaaacttttttatcgatatgaactctctaaaaaaa	17210		No
		Chrysomelidae	Chrysomelidae_1		gagtttaaaggtccaacagacctttttcctaagctactgcacctatgtaaaatctttaatccaacatcgaggtcgcaacccctcttattgattcgaactcgcaaagaaga	123		No
		Lycidae	Lycidae_1		aattttaaaagtcgaacagacttaattttttgactactacaccaaaaatttattttaatccaacatcgaggtcgcaaaatctcccctaaataagagcttcaaggaaaaa	5622		Yes
		Scarabaeidae	Scarabaeidae_1		aattttaaaggtcgaacagacccaatattttagcttctacaccaaaaataaattttaatccaacatcgaggtcgcaaactcttttatcgataagaactctccaaaagaa	167		Yes
		Staphylinidae	Staphylinidae_5		aattttaaaggtcgaacagacctaatattttagatactacaccaaaaattaattttaatccaacatcgaggtcgcaaacttttttatcaataagaactttaaaaaaaaa	53		No
		Tenebrionidae	Tenebrionidae_5		aattttaaaggtcgaacagacctaatattctagctactacaccaaaaattaattttaatccaacatcgaggtcgcaaacttttttatcaataagaactttcaaaaaaaa	1752		No
	Diptera	UNK	Diptera_11		gaatttaaaagtcgaacagacttaaactttaagcttctacacctaaaaatatttcttaatccaacatcgaggtcgcaatcttttttatcgatatgaactctccaaaaaaa	415		No
		Cecidomyiidae	Cecidomyiidae_1		aattttaaaagtcgaacagacttattaattatatatcttcatataaaaattattttaatccaacatcgaggtcataaaatattttaaaaataagaacttcttaaaaaaa	181		Yes
		Chironomidae	Chironomidae_2		gaatttaatagtcgaacagacttaaaatttaaacttctacacctaaactaattcttagtccaacatcgaggtcgcaatcttttttatcgatttgaactctccaaaaaaa	58		Yes
			Chironomus sp.		gaataaatagtcgaacagactaaaaatttaaacttctacacctaaaattatatcttaatccaacatcgaggtcgcaaactcttttatcgatttgaactctccaaaaaaa	255		Yes
			Cricotopus_1		gaaaatataagtcgaacagactttgaatttaaacttctacacctaaattaattcttagtccaacatcgaggtcgcaatcttttttatcgatttgaactctccaaaaaaa	214		Yes
		Culicidae	Culicidae_3		gaattcaaaggtcgaacagacctaaactttaaacttctacacctaaaaataactcttaatccaacatcgaggtcgcaatcttttttgtcgatatgaactctaaaaaaaaa	1070		No
		Limoniidae	Limoniidae_1		gaatttaaaggtcgaacagacctaaattttaagcttctgcacctaaaattaactcttagtccaacatcgaggtcgcaatcttttttttcgatatgaactctcaaaaaaaa	75		No
		Muscidae	Muscidae_1		gaatttaaaagtcgaacagacttaaaatttaagcttctacacctaaaattatatcttaatccaacatcgaggtcgcaatcttttttatcgatatgaactctccaaaaaaa	1655		Yes
		Psychodidae	Psychodidae_1		gaaattaaaagtcgaacagactttatttttaaactgctgcacctaaaataaatcttaattcaacatcgaggtcgcaatcatttttatcgatatgaactctctaaaaata	75		Yes
		Sciaridae	Sciaridae_1		gaattcaaaagtcgaacagacttaaattttaaactgctgcacctaaaattaaatcttaatccaacatcgaggtcgcaaaattttttattaataagaacttaaaaaaaaa	93		Yes
	Hemiptera	UNK	Hemiptera_3		agatttaaaggtcgaacagacctagaaatttgagcttctgcacccaaacctaactttaatccaacatcgaggtcgcaaactttatttatcaatatgaactctccaaataaa	327		No
		Acanthosomatidae	Acanthosomatidae_2		aaatttaaaggtcgaacagacctagtaattaagctcctgcacctaatacttattttaatccaacatcgaggtcgcaaccccctttatcgatatgaactctctaaaggga	56		Yes
			Acanthosomatidae_3		aaatttaaaggtcgaacagacccagtaattaagctcctacaactaatacttattttaatccaacatcgaggtcgcaaccctctttatcgatatgaactctctaaagaga	131		Yes
		Aphididae	Aphididae_1		gattttaaaggtcgaacagacctaaaactcaaaattttgcacctaagcttaatcttaattcaacatcgaggtcgcaaactaatttttaaatttggacttaaaaaattaa	10		No
		Cicadellidae	Cicadellidae_1		ggatttaaaagtcgaacagacttagaactaagaattctgctccttagtcttaccttaattcaacatcgaggtcgcaaaattaatatagatacgaactcgccattaaaa	268		No
			Cicadellidae_4		gaaataaaaagtcgaacagacttaaaatcaagaactctgcctcttgacattatcttaattcaacatcgaggtcgcaaaatttaatatagatatgaactccccattaaaa	51		No
		Flatidae	Flatidae_1		gattttaaaagtcgaacagacttaaaactgtaaaacctaccccacagccaaatcttaatccaacatcgaggtcacaaacaagcttatcgatttgaactctccaaactta	3355		No
		Lygaeidae	Nysius_1		agatttaaaggtcgaacagacctaatatattcagcttctacaccaaaaattaactttaatccaacatcgaggtcgcaaactcctttatcgataagaactctccaaaagaa	11528		Yes
			Nysius_2		agatttaaaggtcgaacagacctaatatattcagcttctacaccaaaaattaactttaatccaacattgaggtcgcaaactcctttatcgataagaactctccaaaagaa	198		Yes
			Nysius_3		agatttaaaggtcgaacagacctaatatattcagcttctacaccaaaaattaactttaatccaacatcgaggtcgcaaactcctttatcgataagaactctccaaaagga	396		Yes
		Miridae	Miridae_1		aaatttaaaggtcgaacagacctagtattcaatcttatactcctgaaacttattttaatccaacatcgaggtcgcaaactattttatcgataagaactctcaaaaataa	50		No
		Pteromalidae	Pteromalidae_2		aattttaatagtcgaacagactaaatattattattatctacaacaataatttattttaattcaacatcgaggtcgcaaaaacttttatcaatatgaactatctaaaaatt	2764		No
	Hymenoptera	Formicidae	Formicidae_8		gattataaaagtcgaacagacttaaatattaaatatctccatttaatttttatcttaattcaacatcgaggtcgcaatcacttttatcaatatgaactctctaaaaata	2725		No
		Pteromalidae	Pteromalidae_3		aattttaatagtcgaacagactaaatattattattatctacaacaataatttactttaattcaacatcgaggtcgcaaaaacttttatcaatatgaactatctaaaaatt	449		Yes
	Lepidoptera	UNK	Lepidoptera_25		gattttaatgatcgaacagatcaaaatttttaaacttttgcatttaatttttatcttaatccaacatcgaggtcgcaaacttttttttttatatgaactaaaaaaaaaaa	320		No
			Lepidoptera_26		gattttaatgatcgaacagatcaaaattttaaacttttgcatttaaattttatcttaatccaacatcgaggtcgcaaacttttttttttatatgaactaaaaaaaaaa	12641		No
			Lepidoptera_28		gattttaatgatcgaacagatcaaaattttaaacttttgcatttaaattttatcttaatccaacatcgaggtcgcaaacttttttttttatgtgaactaaaaaaaaaaa	561		No
			Lepidoptera_29		gattttaatgatcgaacagatcaaaattttaaacttttgcatttaaattttatcttaatccaacatcgaggtcgcaaacttttttttttatttgaactaaaaaaaaaaa	3261		No
			Lepidoptera_6		gattttaatgatcgaacagatcaaattattaaacttttacatttaatttttatcttaatccaacatcgaggtcgcaaactcttttttttatttgaactaaaaaaaaaaa	4818		No
			Lepidoptera_7		gattttaatgatcgaacagatcaaattattaaacttttacatttaatttttatcttaatccaacatcgaggtcgcaaactctttttttatttgaactaaaaaaaaaaa	123		No
			Lepidoptera_8		gattttaatgatcgaacagatcaaattattaaacttttacatttaatttttatcttaatccaacatcgaggtcgcaaactcttttttttatttgaactaaaaaaaaaa	1759		No
		Lycaenidae	Lycaenidae_1		gattttaatgatcgaacagatcaaaaattttaaacttttgcacttaaattttatcttaatccaacatcgaggtcgcaaacttttttttttatttgtactaaaaaaaaaaa	24		Yes
		Noctuidae	Agrotis_1		gattttaatgatcgaacagatcaaaaattttaaacttctgcatttaaattttatcttaatccaacatcgaggtcgcaaactctttttcttatacgaactaaaaaaaaaaa	220		No
		Papilionidae	Papilionidae_1		gattttaatgatcgaacagatcaaaaattttaaacttttgcatttaaattttatcttaatccaacatcgaggtcgcaaactttttttcttatttgaactaaaaaaaaaaa	94		Yes
	Psocoptera	UNK	Psocoptera_1		aaatttaatagtcgaacagactaattttataagcttatactcctataaaaaattttaattcaacatcgaggtcgcaaactttatcataaataagaacttaaaaataaaa	65		No
		Trogiidae	Trogiidae_3		aaatttaatagtcgaacagactaattcaattatatttctacttataatcatttttttaattcaacatcgaggtcacaaactttattttctatatgaactttccaataaaa	3878		No
			Trogiidae_4		aaatttaatagtcgaacagactaatttaattatatttctgcttataatcatatttttaattcaacatcgaggtcacaaactttattttatatatgaactttccaataaaa	852		No
	Zygentoma	UNK	Zygentoma_1		gattttaaaggtcgaacagaccttccactttgaaattttgctcccaaaagatatcttaatccaacatcgaggtcgcaacccccttcgtcgatgagatctctcaaaagaga	736		No
		Lepismatidae	Thermobia domestica		gagtttaaaggtcgaacagacctttttcctaagctactgcacctaggtaaaatcttaatccaacatcgaggtcgcaacccctcttattgattcgaactcgcaaagaaga	3682		Yes
Malacostraca	UNK	UNK	Malacostraca_3		gagtttaaaggtcgaatagacctttttcctaaactactgcacctaggaaaaatattaattcaacatcgaggtcgcaacccctcttattgatttgaacttgcaaaggaga	175		No
			Malacostraca_4		gaatttaaaggtcgaacagacttttttttcctaagctacagcacctaggtaaattcttaatccaacatcgaggtcgcaacacctcttattgattcgaacttgcaattaaga	41		No
	Decapoda	UNK	Decapoda_1		gaatttaaaggtcgaacagacctttttcctaagcttctgcacctaagaaacatcttaattcaacatcgaggtcgcaatccttcttattgataaggactcgtaaagaaga	134		Yes
	Isopoda	Porcellionidae	Porcellionides_1		taaatcaaaggtcgaacagacccacgaccattatttctgcttaatggagttttatcaattcaacatcgaggtcataatctcttatgtcgatatgtttactctaaataagaa	1310		No
Chordata
Actinopterygii	Perciformes	Scombridae	Scomber_1		ggggatctaaagtaccgccaagtcctttgggtttcaagctaatgctcgtaatatccgggcggatagagaggtgtataattctatcaatgtttacggctag	206		No
	Syngnathiformes	Centriscidae	Macroramphosus scolopax		gtgggtctaaagcaccgccaagtcctttgggtttcaagctgatgctcgtagttcccgggcggatggtggggtagggttgtatcaatgtttacggctaa	61		No
Aves	Charadriiformes	UNK	Charadriiformes_1		gtgggtttggggcaccgccaagtccttagagttttaagcgtttgtgctcgtagttctctggcggatgctttagtaggggaagcatcaagatttagggccaa	68		No
	Procellariiformes	Procellariidae	Calonectris borealis		gtgggtttggagcaccgccaagtccttagagttttaagcgtttgtgctcgtagttctcaggcggatacttcggtagagtaagtatcaagatttagggctaa	1720		No
Reptilia	Testudines	Cheloniidae	Chelonia mydas		gggggtttgaggtaccgccaagtccttagagttttaagcgttatgctcgtagttctctggcggatatttttgtatgtgaaatatctaagtttagggctaa	8		No

## Sheet: DNA ID Reference collection
Taxonomic ID					DNA sequence
Phylum/Class	Order	Family	OTU Final ID		Haplotype	Sample code	GenBank code
Tracheophyta
Magnoliopsida	Apiales	Apiaceae	Astydamia latifolia		aacwtttatcttatcctttttttttcgwkagtagttcaaattcgttatctttctcattcaccctactcttttacaaacggatctgagcgaaaaatttttatcttatgacaagtcttgkgatatatgatacatgtacaaatgaacatctttgaccaaagactccccatttgaacgagtcacggtcgatatcattattcatacttaaatttacaaagtcctcctttttttgaagatccaaraaattctagcacckggataaractttgtaataccctttgaattgacatatacccaagttatctagtaaaatgaggatgcggtatcgggaakgggaakggtcgggatagctcagctggtagagcaraggactgaaaatcctcgkgtcaccag	SG_P_28	MN626687
	Asterales	Asteraceae	Senecio incrassatus		ttatcgtatcctttttattwawscrtttttcgttagcggttcaaaactccttatcyttctcattcamtactctttatacaaatggatctgaacggaaatmctgttctgttatcacatcacaatggatatattatacatgtacaaatgaacatctttgagcaaggaatccccatttgaatgagatttttttattcagactgaaacttacaaagttgttcttttgacaaattataggacctgcatgagactttgtaatacccgttcaattgacatagaagcatgttctctagtaaaatgaaaatgaggatgaggcatcaggaatagttgggatagctcagttggtagagcagaggactgaaaatcctcgtgtcaccargttc	SG_P_24	MN626688
	Caryophyllales	Aizoaceae	Aizoon canariensis		ccaagcttggggatatacgaccttttgaattacaktttttcgttacggttcaagtccttatctttctcaatcactactctttatacaaatggatctgagcggaaatgctgwtctcttatcatatgccacatgtgacatatatgagacatgtacaaatgaacatctttgagcaaggaatccccatttgaatgattcacgattattcatactgaaacttacaaagttgttcttttgacaaattataggacctggatgaggctttgtaataccctttcaattgacatagacccacgttctctagtaaaatgaaaatgaggatgagacatcaggaatagtcgggatagctcagttggtagagcagaggactgaaaatcctcgtgtcaccagttca	SG_P_21	MN626689
			Mesembryanthemum sp.		tagttatcttttttttttcttaawgmtttgakggatcgggacggaaakgcttttctcctattacaagycttgkgatatatctcatatatgtacaaatgaatatctttgaacaaggagtactcwtttgaatgattcacaayccatacycgwactaaaactgawaracaaagtccctctttttgaaracccaaraawttckggtacctarataaaactttgtaaratataarayttttttttgawtttgaawttgacataamcccaakttatctakwaaaakgaggaratgakgcmccaraargggraakggycggrawasctcasckggwaragcaaagrackgaaaayccycgkgycmccagttc	SG_P_26	MN626690
		Amaranthaceae	Chenopodium coronopus		gttctsgtttttcttarakatgakaraggcggttatacctctttttcttttcaaatggatatgaacagaaatgcttttctcttatcacaagtcttgtgatatawawatgataggcagacaaaraaatattttggagcaagaagtactcagtttagtgattcacaattcatattattactcgtactaaaacttaaatcaaattatagaaaaatttgcaaaacccaagggagtccggtacgcatataagactttgtaatactttttgtctgtttaattgacataaacccgagttatcgagtaaaataaaatgaaattcraagatgatgcgccagaaaggtgaatgaatggtcgggatagctcagctggtagagcagaggactgaaaatcctcgtgtcacca…	SG_P_22	MN626691
	Fabales	Fabaceae	Lotus glaucus		attactcatttttttmkatakargwgattaacaatacataatcattactactattgatgagtttttccaaagtcctttttttatttagttgacatagacttaagtaattttataaactgaagatgattcgtcaagaakggtcgggatagctcagctggtagagcaraggactgaaaatcctcgkgtcaccagttcaaaataatgaacttacaagttgttcttwtgacaaattawaggacckggatgaggctttgtaataccctttcaattgacatagacccacgttctctagtaaaatgaaaatgaggatgagacatcaggaatagtcgggatagctcagttggtagagmaraggactgaaaatcctcgtgtcaccagttcaaataa	SG_P_23	MN626692
	Solanales	Solanaceae	Lycopersicon esculentum		ggggggtcggctagaggacatttgacctttctaaaaattccattccttatctttctcattcctctattcttttagaaatgattttttttctaagcgtaarkgctttctcttatcrcaatttgatatctakgatacacatagaaatgaacatctttgagcarggaatccctagttgaakgattcccgatcaatacaatatcattactcatackgaaacttacaaagtcatctttttgaagatcgaagaaatccccsggctttgataaaattttttaatcgactttkgtccttttaattgacatagaccccagttatatgataaaakgrggatactacggaarggactctaaatcctcakgttagsggttccaatcgagakkgggaatagccgggatagct…	SG_P_20	MN626693
			Solanum nigrum		tatccgaccccctttccttagcrgttccaaattccttatctttctcattcacycyattcttttagaaatggatttttttctaagcgtaaatggtttycycttatcacatttgatatctatgatacacatagaaatgaacatctttgagcaaggaatccctagttgaatgattcccgatcaatacaatatcattactcatactgaaacttacaaagtcgtctttttgaagatcgaagaaattccccggctttgataaaaaattttaatctacttttgcccttttaattgacatagaccccagttctatgataaaatgaggataccacgcaaaggactgaaaatcctcatgttcatgttagcggttccaatcgagattgggaatagccgggatagctcagt…	SG_P_30	MN626694
	Gentianales	Apocynaceae	Periploca laevigata		gtttacaccccccaacttaagtcgaccagkggtccttaaacwctcrcyctaccttttcatttaaaagagtagatctgggmggaaatgtcttattatatwttatatataagatatacatctttgawcaaraaatccccatttgaatgatttacaatcgatatcattactcatactgaaacttaaaaagwcgtcttttttaagatccaagaaattccagtacctagataaaactttttaatcttctttcgcccttttaattgacatagaccccgctcatctaataaawtgaggaygctacgtggggacawagtcgggawagctca	SG_P_29	MN626695
Arthropoda
Arachnida	Araneae	Salticidae	Salticidae_1		ttttttaaaagtcgaacagacttccttttttaagtcttgccttaattaggatattaattcaacatcgaggtcgtaatctggattttaaataagatctttaaaatttta	SG_Inv_50	MN628436
Insecta	Coleoptera	Carabidae	Carabidae_1		[Only morphological identification]	SG_Inv_36
		Tenebrionidae	Hegeter latebricola		aattttaaaggtcgaacagacccaatattttagcttctacaccaaaaataaattttaatccaacatcgaggtcgcaaactcttttatcgataagaactctccaaaagaa	SG_Inv_42	MN628437
	Hemiptera	Cicadellidae	Cicadellidae_1		[Only morphological identification]	SG_Inv_47
	Hymenoptera	Formicidae	Monomorium subopacum		gattataaaagtcgaacagacttaaatattaaatatctccatttaatttttatcttaattcaacatcgaggtcgcaatcacttttatcaatatgaactctctaaaaata	SG_Inv_45	MN628438
	Lepidoptera	Cosmopterigidae	Cosmopterigidae_1		gattttaatgatcgaacagatcaaaattttaaacttttgcatttaaattttatcttaatccaacatcgaggtcgcaaacttttttttttatttgaactaaaaaaaaaaa	SG_Inv_48	MN628439
		Pyralidae	Pyralidae_1		gattttaatgatcgaacagatcaaaattttaaacttttgcatttaaattttatcttaatccaacatcgaggtcgcaaactttttttcttatttgaactaaaaaaaaaaa	SG_Inv_46	MN628440
	Zygentoma	Lepismatidae	Thermobia domestica		gagtttaaaggtcgaacagacctttttcctaagctactgcacctaggtaaaatcttaatccaacatcgaggtcgcaacccctcttattgattcgaactcgcaaagaaga	SG_Inv_44	MN628441
Chilopoda	Scutigeromorpha	Scutigeridae	Scutigera coleoptrata		aatttcaatggtcgaacagaccaccatttttagattctgctccaaaaaggaattctaatccaacatcgaggtcgcaacccttattgtcgatatgaactctcaaataaga	SG_Inv_49	MN628442
Malacostraca	Isopoda	Porcellionidae	Leptotrichus leptotrichoides		[Only morphological identification]	SG_Inv_43
Chordata
Aves	Procellariiformes	Procellariidae	Bulweria bulwerii		gtgggtgtggagcaccgccaagtccttagagttttaagcgtttgtgctcgtagttctcaggcggatacttcagtatggtaagcatcaagatttagggccaa	SG_Av_38	MN628443
			Calonectris borealis		gtgggtttggagcaccgccaagtccttagagttttaagcgtttgtgctcgtagttctcaggcggatacttcggtagagtaagtatcaagatttagggctaa	SG_Av_39	MN628444

## Sheet: classic ref collection weight
	Average individual biomass (mg)*
Gnaphosidae	6.5
Salticidae	2.15
Carabidae (NI Sp.A)	56.1
Diptera (NI Sp.C)	0.48
Lepismatidae	10.3
Formicidae	0.11
NOTE: average individual biomass was obtained by weighing different numbers of individuals per species
